# Supplementary material for: Stress-Immune-Growth Interactions: Cortisol Modulates Suppressors of Cytokine Signaling and JAK/STAT Pathway in Rainbow Trout Liver
Source: PLoS One. 2015 Jun 17;10(6):e0129299. doi: 10.1371/journal.pone.0129299 (PMC4470514; doi:10.1371/journal.pone.0129299)
Supplement: S1 Data — Raw data files for all the experiments performed (Files A-H in S1 Data). (ZIP) [file pone.0129299.s001.zip]

Archive with 8 entries (8 files):
- File A in S3 DATA- Cortisol effects on SOCS expression.xlsx
- File B in S3 DATA-Cortisol effects on SOCS expression through GR signaling.xlsx
- File C in S3 DATA- Cortisol effects on GH signaling Westerns.xlsx
- File D in S3 DATA- Cortisol effects on GH signaling RT PCR.xlsx
- File E in S3 DATA-Cortisol effects on LPS signaling.xlsx
- File F in S3 DATA-Cortisol and LPS effects on GH signaling 0 time RT PCR.xlsx
- File G in S3 DATA-Corrtisol and LPS effects on GH signaling Westerns.xlsx
- File H in S3 DATA-Cortisol and LPS effects on GH signaling RT PCR.xlsx
