# Supplementary material for: Stress-Immune-Growth Interactions: Cortisol Modulates Suppressors of Cytokine Signaling and JAK/STAT Pathway in Rainbow Trout Liver
Source: PLoS One. 2015 Jun 17;10(6):e0129299. doi: 10.1371/journal.pone.0129299 (PMC4470514; doi:10.1371/journal.pone.0129299)
Supplement: S1 Data — Raw data files for all the experiments performed (Files A-H in S1 Data). (ZIP) [file pone.0129299.s001.zip › File A in S3 DATA- Cortisol effects on SOCS expression.xlsx]

## Sheet: SOCS-1
SOCS1				SOCS1	SOCS1	EF1alpha	SOCS1/EF1alpha		Average	SD	2*SD	I+K	I-K
Treatment	Fish #	Sex	Avg Ct	log	antilog	antilog	normailised
Control 1 HR	1	immature male	21.7	5.4149	259958	2.69176e+07	0.00965757	136.593
	2	immature male	21.5	5.47999	301986	3.49412e+07	0.00864269	122.239
	3	immature male	21.55	5.46372	290882	4.84133e+07	0.0060083	84.9791
	4	immature female	22.75	5.07322	118364	4.53565e+07	0.00260963	36.9096
	5	immature female	23.3	4.89424	78386.3	8.32107e+06	0.00942022	133.236
	6	immature female	20.75	5.72405	529722	8.7075e+07	0.00608352	86.043	0.00707032	0.00270879	0.00541758	0.0124879	0.00165274
							0.00707032	100
Control+CORT 1 HR	1	immature male	20.75	5.72405	529722	4.11293e+07	0.0128794	182.162
	2	immature male	21.8	5.38236	241192	1.94272e+07	0.0124152	175.596
	3	immature male	22.9	5.02441	105781	4.686e+07	0.00225738	31.9275
	4	immature female	23	4.99186	98144.2	5.00181e+07	0.00196217	27.7522
	5	immature female	21.75	5.39863	250399	1.82005e+07	0.0137578	194.585
	6	immature female	22.4	5.18711	153856	5.88764e+07	0.0026132	36.9601	0.00764753	0.00590187	0.0118037	0.0194513	-0.00415621
								108.164
Control 4 HR	1	immature male	20.2	5.90303	799883	4.53565e+07	0.0176355	154.585
	2	immature male	22	5.31728	207625	3.16847e+07	0.00655284	57.4393
	3	immature male	21.25	5.56134	364201	3.72961e+07	0.00976512	85.5967
	4	immature female	22.75	5.07322	118364	2.87317e+07	0.00411962	36.1107
	5	immature female	22	5.31728	207625	1.27143e+07	0.01633	143.141
	6	immature female	21.2	5.57761	378104	2.69176e+07	0.0140467	123.127	0.0114083	0.00546557	0.0109311	0.0223394	0.000477154
							0.0114083	100
Control+CORT 4 HR	1	immature male	21.9	5.34982	223780	2.14238e+07	0.0104454	91.5594
	2	immature male	21.3	5.54507	350808	3.72961e+07	0.00940604	82.4491
	3	immature male	20.85	5.69151	491481	2.28677e+07	0.0214924	188.392
	4	immature female	23.2	4.92678	84485.4	1.94272e+07	0.00434883	38.1199
	5	immature female	25.55	4.16206	14523	6.62278e+06	0.00219289	19.2219
	6	immature female	21.85	5.36609	232323	1.88038e+07	0.0123551	108.299	0.0100401	0.00679777	0.0135955	0.0236356	-0.00355546
								88.007
Control 6 HR	1	immature male	19.7	6.06573	1.16341e+06	8.42812e+07	0.0138039	72.7043
	2	immature male	19.4	6.16336	1.45666e+06	7.89597e+07	0.0184482	97.1651
	3	immature male	19.75	6.04946	1.12063e+06	8.15771e+07	0.0137371	72.3523
	4	immature female	19.95	5.98438	964673	8.42812e+07	0.0114459	60.2846
	5	immature female	19.25	6.21217	1.62994e+06	5.00181e+07	0.0325869	171.633
	6	immature female	18.75	6.37488	2.37071e+06	9.92075e+07	0.0238965	125.861	0.0189864	0.00800805	0.0160161	0.0350025	0.0029703
							0.0189864	100
Control+CORT 6 HR	1	immature male	18.95	6.30979	2.04077e+06	8.7075e+07	0.023437	123.441
	2	immature male	20.95	5.65897	456000	6.0828e+07	0.00749655	39.4838
	3	immature male	19.9	6.00065	1.0015e+06	8.99614e+07	0.0111325	58.6343
	4	immature female	19.45	6.14709	1.4031e+06	8.99614e+07	0.0155967	82.1464
	5	immature female	19.95	5.98438	964673	5.33891e+07	0.0180687	95.1666
	6	immature female	19.35	6.17963	1.51227e+06	9.92075e+07	0.0152435	80.2864	0.0151625	0.00551571	0.0110314	0.0261939	0.00413107
								79.8597
Control 8 HR	1	immature male	23.3	4.89424	78386.3	1.98162e+06	0.0395567	237.62
	2	immature male	20.9	5.67524	473408	5.16762e+07	0.00916106	55.0312
	3	immature male	19.85	6.01692	1.03973e+06	5.88764e+07	0.0176596	106.083
	4	immature female	20.6	5.77286	592735	6.28444e+07	0.00943179	56.6575
	5	immature female	20.9	5.67524	473408	2.87317e+07	0.0164769	98.9778
	6	immature female	21.15	5.59388	392538	5.16762e+07	0.00759612	45.6305	0.016647	0.011966	0.023932	0.040579	-0.00728498
							0.016647	100
Control+CORT 8 HR	1	immature male	26.65	3.8041	6369.42	1.76166e+07	0.000361559	2.17191
	2	immature male	20.65	5.75659	570939	6.28444e+07	0.00908496	54.5741
	3	immature male	20.4	5.83794	688563	5.69873e+07	0.0120827	72.5819
	4	immature female	23.2	4.92678	84485.4	2.36257e+07	0.00357599	21.4813
	5	immature female	21.35	5.5288	337909	4.53565e+07	0.00745006	44.7531
	6	immature female	21.85	5.36609	232323	5.88764e+07	0.00394594	23.7036	0.00608354	0.00425357	0.00850714	0.0145907	-0.0024236
								36.5443
Control 24 hr	1						0.00738365	105.133
	2						0.00497582	70.8488
	3						0.00454302	64.6863
	4						0.0109732	156.242
	5						0.00596737	84.9672
	6						0.00829591	118.122	0.00702315	0.0024004	0.0048008	0.011824	0.00222235
							0.00702315	100
Cortisol 24 hr	1						0.012372	176.16
	2						0.0105921	150.817
	3						0.0116472	165.84
	4						0.020502	291.921
	5						0.00812528	115.693
	6						0.0147969	210.687	0.0130059	0.00427305	0.00854609	0.021552	0.00445981
								185.186

## Sheet: SOCS2
SOCS2				SOCS2	SOCS2	EF1alpha	SOCS2/EF1alpha		Average	SD	2*SD	I+K	I-K
Treatment	Fish #	Sex	Avg Ct	log	antilog	antilog	normailised	% individual controls
Control 1 HR	1	immature male	27.9	3.1365	1369.3	2.69176e+07	5.08701e-05	105.545
	2	immature male	28.5	2.95988	911.754	3.49412e+07	2.60939e-05	54.1395
	3	immature male	26	3.6958	4963.63	4.84133e+07	0.000102526	212.72
	4	immature female	26.85	3.44559	2789.88	4.53565e+07	6.15101e-05	127.621
	5	immature female	30	2.51832	329.856	8.32107e+06	3.96411e-05	82.247
	6	immature female	28.8	2.87157	743.99	8.7075e+07	8.54424e-06	17.7275	4.81976e-05	3.24658e-05	6.49315e-05	0.000113129	-1.67339e-05
							4.81976e-05	100
Control+CORT 1 HR	1	immature male	26.6	3.51918	3305.05	4.11293e+07	8.03576e-05	166.725
	2	immature male	30.05	2.50361	318.864	1.94272e+07	1.64133e-05	34.0543
	3	immature male	25.85	3.73995	5494.84	4.686e+07	0.000117261	243.292
	4	immature female	26.85	3.44559	2789.88	5.00181e+07	5.57774e-05	115.727
	5	immature female	29.1	2.78326	607.095	1.82005e+07	3.33559e-05	69.2065
	6	immature female	29.9	2.54776	352.989	5.88764e+07	5.99543e-06	12.4393	5.15267e-05	4.19678e-05	8.39355e-05	0.000135462	-3.24088e-05
								106.907
Control 4 HR	1	immature male	26.3	3.60749	4050.31	4.53565e+07	8.92995e-05	166.607
	2	immature male	28.15	3.06291	1155.86	3.16847e+07	3.64802e-05	68.0613
	3	immature male	26.65	3.50446	3194.92	3.72961e+07	8.56636e-05	159.823
	4	immature female	27.35	3.2984	1987.93	2.87317e+07	6.91895e-05	129.087
	5	immature female	30	2.51832	329.856	1.27143e+07	2.59436e-05	48.4032
	6	immature female	29.7	2.60664	404.236	2.69176e+07	1.50175e-05	28.0183	5.3599e-05	3.19128e-05	6.38256e-05	0.000117425	-1.02266e-05
							5.3599e-05	100
Control+CORT 4 HR	1	immature male	27.15	3.35728	2276.54	2.14238e+07	0.000106262	198.254
	2	immature male	27.8	3.16594	1465.33	3.72961e+07	3.92891e-05	73.302
	3	immature male	27.35	3.2984	1987.93	2.28677e+07	8.69318e-05	162.189
	4	immature female	28.05	3.09234	1236.93	1.94272e+07	6.36699e-05	118.789
	5	immature female	30.8	2.28283	191.792	6.62278e+06	2.89594e-05	54.0297
	6	immature female	29.75	2.59192	390.766	1.88038e+07	2.07812e-05	38.7716	5.76489e-05	3.39893e-05	6.79787e-05	0.000125628	-1.03298e-05
								107.556
Control 6 HR	1	immature male	26.4	3.57805	3784.88	8.42812e+07	4.49077e-05	128.787
	2	immature male	27.95	3.12178	1323.67	7.89597e+07	1.67639e-05	48.0756
	3	immature male	25.55	3.82827	6733.88	8.15771e+07	8.25462e-05	236.727
	4	immature female	26.85	3.44559	2789.88	8.42812e+07	3.31021e-05	94.9303
	5	immature female	28.55	2.94516	881.372	5.00181e+07	1.7621e-05	50.5337
	6	immature female	27.85	3.15122	1416.5	9.92075e+07	1.42782e-05	40.9471	3.48699e-05	2.61774e-05	5.23548e-05	8.72247e-05	-1.7485e-05
							3.48699e-05	100
Control+CORT 6 HR	1	immature male	25.75	3.76939	5880.19	8.7075e+07	6.75302e-05	193.664
	2	immature male	27.85	3.15122	1416.5	6.0828e+07	2.3287e-05	66.7826
	3	immature male	26	3.6958	4963.63	8.99614e+07	5.51751e-05	158.232
	4	immature female	26.95	3.41615	2607.05	8.99614e+07	2.89796e-05	83.108
	5	immature female	28	3.10706	1279.56	5.33891e+07	2.39667e-05	68.732
	6	immature female	28.5	2.95988	911.754	9.92075e+07	9.19038e-06	26.3562	3.46882e-05	2.20271e-05	4.40543e-05	7.87425e-05	-9.3661e-06
								99.479
Control 8 HR	1	immature male	31.6	2.04733	111.515	1.98162e+06	5.62748e-05	178.837
	2	immature male	27.75	3.18065	1515.84	5.16762e+07	2.93335e-05	93.2196
	3	immature male	26.55	3.5339	3418.98	5.88764e+07	5.80705e-05	184.544
	4	immature female	27.8	3.16594	1465.33	6.28444e+07	2.33168e-05	74.099
	5	immature female	29.8	2.5772	377.745	2.87317e+07	1.31473e-05	41.7811
	6	immature female	29.55	2.65079	447.497	5.16762e+07	8.65965e-06	27.5197	3.14671e-05	2.12129e-05	4.24258e-05	7.38929e-05	-1.09587e-05
							3.14671e-05	100
Control+CORT 8 HR	1	immature male	28.2	3.04819	1117.35	1.76166e+07	6.3426e-05	201.563
	2	immature male	27.85	3.15122	1416.5	6.28444e+07	2.25398e-05	71.6298
	3	immature male	26.4	3.57805	3784.88	5.69873e+07	6.64161e-05	211.065
	4	immature female	29.05	2.79797	628.022	2.36257e+07	2.65821e-05	84.4759
	5	immature female	29.1	2.78326	607.095	4.53565e+07	1.3385e-05	42.5363
	6	immature female	29.35	2.70966	512.465	5.88764e+07	8.70408e-06	27.6609	3.35088e-05	2.51653e-05	5.03307e-05	8.38395e-05	-1.68218e-05
								106.489
control 24 hr							7.30069e-05	92.6467
							6.09592e-05	77.358
							5.0805e-05	64.4723
							8.82188e-05	111.951
							9.41644e-05	119.496
							0.000105654	134.076
							7.88014e-05	100
Cortisol							0.000190027	241.146
							0.00014884	188.88
							0.000184401	234.007
							0.000117634	149.279
							0.000167215	212.198
							0.000329339	417.936
								240.575
