# Supplementary material for: Stress-Immune-Growth Interactions: Cortisol Modulates Suppressors of Cytokine Signaling and JAK/STAT Pathway in Rainbow Trout Liver
Source: PLoS One. 2015 Jun 17;10(6):e0129299. doi: 10.1371/journal.pone.0129299 (PMC4470514; doi:10.1371/journal.pone.0129299)
Supplement: S1 Data — Raw data files for all the experiments performed (Files A-H in S1 Data). (ZIP) [file pone.0129299.s001.zip › File B in S3 DATA-Cortisol effects on SOCS expression through GR signaling.xlsx]

## Sheet: socs1
			SOCS1	SOCS1	EF1alpha	SOCS1/EF	% CONTROL	Average	SD	2*SD	I+K	I-K
Fish #	Treatment	Average Ct	Log	Antilog	Antilog	Normalised
1	Control	22.8	5.05695	114011	1.31358e+07	0.00867942	102.153
2	Control	21.55	5.46372	290882	3.85324e+07	0.00754901	88.8484
3	Control	26	4.01562	10366.2	2.40989e+06	0.00430154	50.6271
4	Control	21.5	5.47999	301986	4.84133e+07	0.00623767	73.4145
5	Control	22	5.31728	207625	1.54622e+07	0.0134279	158.041
6	Control	20.9	5.67524	473408	4.39012e+07	0.0107835	126.917	0.00849651	0.00326131	0.00652261	0.0150191	0.0019739
7	Control					0.00849651	100
1	Cort	22.15	5.26847	185553	8.88187e+06	0.0208912	245.88
2	Cort	21.9	5.34982	223780	1.88038e+07	0.0119008	140.066
3	Cort	22.2	5.2522	178730	3.38201e+07	0.00528471	62.1986
4	Cort	21.4	5.51253	325483	3.16847e+07	0.0102726	120.903
5	Cort	21.6	5.44745	280185	2.96841e+07	0.00943889	111.091
6	Cort	21.6	5.44745	280185	7.79567e+06	0.0359411	423.011	0.0156215	0.0112088	0.0224176	0.0380391	-0.00679606
7	Cort						183.858
1	RU	24.5	4.50374	31896.4	4.33436e+06	0.00735897	86.6117
2	RU	25.3	4.24341	17515	7.06912e+06	0.00247768	29.1611
3	RU	21.85	5.36609	232323	2.87317e+07	0.00808593	95.1677
4	RU	22.9	5.02441	105781	3.72961e+07	0.00283624	33.3812
5	RU	22.95	5.00814	101891	1.94272e+07	0.00524477	61.7285
6	RU	26	4.01562	10366.2	2.83668e+06	0.00365435	43.01
7							58.1767
1	RU+CORT	22.1	5.28474	192636	2.36257e+07	0.00815366	95.9648
2	RU+CORT	22.25	5.23593	172157	4.686e+07	0.00367387	43.2397
3	RU+CORT	23.8	4.73153	53893	1.76166e+07	0.00305923	36.0057
4	RU+CORT	26.95	3.70648	5087.16	2.48977e+06	0.00204323	24.0478
5	RU+CORT	23.6	4.79662	62606	1.31358e+07	0.00476605	56.0942
6	RU+CORT	22.55	5.1383	137500	2.96841e+07	0.00463209	54.5176
7							51.645

## Sheet: socs2
			SOCS2	SOCS2	EF1alpha	SOCS2/EF	% CONTROL	Average	SD	2*SD	I+K	I-K
Fish #	Treatment	Average Ct	Log	Antilog	Antilog	Normalised
1	Control	29.35	2.70966	512.465	1.31358e+07	3.90128e-05	76.2014
2	Control	27.65	3.21009	1622.15	3.85324e+07	4.20983e-05	82.2281
3	Control	31.3	2.13565	136.661	2.40989e+06	5.67086e-05	110.765
4	Control	27.4	3.28368	1921.69	4.84133e+07	3.96934e-05	77.5307
5	Control	28.2	3.04819	1117.35	1.54622e+07	7.22633e-05	141.148
6	Control	27	3.40143	2520.17	4.39012e+07	5.74055e-05	112.127	5.1197e-05	1.32385e-05	2.64769e-05	7.76739e-05	2.47201e-05
7	Control					5.1197e-05	100
1	Cort	29.55	2.65079	447.497	8.88187e+06	5.03832e-05	98.4105
2	Cort	28.35	3.00403	1009.33	1.88038e+07	5.36768e-05	104.844
3	Cort	27	3.40143	2520.17	3.38201e+07	7.4517e-05	145.55
4	Cort	27.55	3.23953	1735.91	3.16847e+07	5.47871e-05	107.012
5	Cort	27	3.40143	2520.17	2.96841e+07	8.48997e-05	165.829
6	Cort	27.85	3.15122	1416.5	7.79567e+06	0.000181704	354.911	8.33279e-05	5.0074e-05	0.000100148	0.000183476	-1.682e-05
7	Cort						162.759
1	RU	31.05	2.20924	161.896	4.33436e+06	3.73519e-05	72.9571
2	RU	30.7	2.31227	205.242	7.06912e+06	2.90336e-05	56.7096
3	RU	28.05	3.09234	1236.93	2.87317e+07	4.30509e-05	84.0886
4	RU	28.25	3.03347	1080.11	3.72961e+07	2.89605e-05	56.5668
5	RU	28.5	2.95988	911.754	1.94272e+07	4.69319e-05	91.6693
6	RU	30.65	2.32698	212.317	2.83668e+06	7.48471e-05	146.194
7							84.6976
1	RU+CORT	28.7	2.901	796.166	2.36257e+07	3.36991e-05	65.8224
2	RU+CORT	27.65	3.21009	1622.15	4.686e+07	3.46169e-05	67.6152
3	RU+CORT	29.65	2.62135	418.171	1.76166e+07	2.37374e-05	46.3647
4	RU+CORT	32.8	1.69409	49.4415	2.48977e+06	1.98579e-05	38.7872
5	RU+CORT	29.65	2.62135	418.171	1.31358e+07	3.18344e-05	62.1802
6	RU+CORT	27.7	3.19537	1568.1	2.96841e+07	5.28261e-05	103.182
7							63.992
