# Supplementary material for: Stress-Immune-Growth Interactions: Cortisol Modulates Suppressors of Cytokine Signaling and JAK/STAT Pathway in Rainbow Trout Liver
Source: PLoS One. 2015 Jun 17;10(6):e0129299. doi: 10.1371/journal.pone.0129299 (PMC4470514; doi:10.1371/journal.pone.0129299)
Supplement: S1 Data — Raw data files for all the experiments performed (Files A-H in S1 Data). (ZIP) [file pone.0129299.s001.zip › File C in S3 DATA- Cortisol effects on GH signaling Westerns.xlsx]

## Sheet: p-stat5
Treatments	Fish #	IDV final
		p-STAT5
CONTROL	1	0.395366	92.6248
	2	0.446387	104.578
	3	0.33111	77.5713
	4	0.534523	125.226
		0.426846
100 GH	1	0.769521	180.28
	2	0.53228	124.701
	3	0.37975	88.9664
	4	0.958623	224.583
1000 GH	1	4.336	1015.82
	2	1.53001	358.445
	3	3.45907	810.378
	4	7.86582	1842.77
CONTROL+CORT	1	0.266282	62.3835
	2	0.225185	52.7556
	3	0.23532	55.13
	4	0.662135	155.122
100 GH+CORT	1	0.381507	89.3781
	2	0.257375	60.2969
	3	0.390079	91.3863
	4	0.630757	147.771
1000 GH+CORT	1	2.69095	630.426
	2	0.756948	177.335
	3	2.22739	521.825
	4	5.2772	1236.32

## Sheet: t-stat5
Treatments	Fish #	IDV final
CONTROL	1	1.36139	104.03
	2	1.24593	95.2073
	3	1.50404	114.931
	4	1.12324	85.8318
		1.30865
100 GH	1	1.56159	119.328
	2	0.98614	75.3556
	3	1.25695	96.0494
	4	1.37102	104.766
1000 GH	1	1.34062	102.443
	2	0.893277	68.2595
	3	1.31847	100.751
	4	0.903856	69.0679
CONTROL+CORT	1	1.27293	97.2702
	2	1.15107	87.9585
	3	1.14449	87.4556
	4	1.01132	77.2794
100 GH+CORT	1	1.9458	148.688
	2	0.686288	52.4425
	3	1.42437	108.843
	4	0.926563	70.803
1000 GH+CORT	1	1.44794	110.644
	2	0.522224	39.9056
	3	1.21208	92.6208
	4	0.874488	66.8237

## Sheet: ratio stat5(phospho-total)
Treatments	Fish #	IDV final	IDV final	ratio	Average	SD	2*SD	F+H	F-H	% control
		p-stat	t-stat
CONTROL	1	0.395366	1.36139	0.290413						86.3867
	2	0.446387	1.24593	0.358276						106.573
	3	0.33111	1.50404	0.220147						65.4852
	4	0.534523	1.12324	0.475877	0.336179	0.108876	0.217751	0.55393	0.118427	141.555
				0.336179						100
100 GH	1	0.769521	1.56159	0.49278						146.583
	2	0.53228	0.98614	0.539761						160.558
	3	0.37975	1.25695	0.30212						89.869
	4	0.958623	1.37102	0.699206	0.508467	0.163489	0.326978	0.835445	0.181489	207.987
										151.249
1000 GH	1	4.336	1.34062	3.23433						962.087
	2	1.53001	0.893277	1.71281						509.493
	3	3.45907	1.31847	2.62355						780.402
	4	7.86582	0.903856	8.70251	4.0683	3.15209	6.30419	10.3725	-2.23589	2588.66
										1210.16
CONTROL+CORT	1	0.266282	1.27293	0.209189						62.2255
	2	0.225185	1.15107	0.195632						58.1928
	3	0.23532	1.14449	0.205612						61.1616
	4	0.662135	1.01132	0.654726	0.31629	0.225697	0.451394	0.767684	-0.135104	194.755
										94.0838
100 GH+CORT	1	0.381507	1.9458	0.196067						58.3222
	2	0.257375	0.686288	0.375025						111.555
	3	0.390079	1.42437	0.27386						81.4627
	4	0.630757	0.926563	0.68075	0.381425	0.212575	0.425149	0.806575	-0.0437239	202.496
										113.459
1000 GH+CORT	1	2.69095	1.44794	1.85847						552.823
	2	0.756948	0.522224	1.44947						431.161
	3	2.22739	1.21208	1.83766						546.632
	4	5.2772	0.874488	6.03462	2.79506	2.16789	4.33577	7.13083	-1.54071	1795.06
										831.42

## Sheet: t-jak2
Treatments	Fish #	IDV final
		t-JAK2
CONTROL	1	1.18696	132.671
	2	0.887103	99.1549
	3	0.931321	104.097
	4	0.573274	64.077
		0.894664	100
100 GH	1	1.4256	159.344
	2	0.933167	104.304
	3	1.00052	111.832
	4	0.530504	59.2964
			108.694
1000 GH	1	1.24207	138.831
	2	0.583655	65.2373
	3	0.761165	85.0783
	4	0.346681	38.7498
			81.9742
CONTROL+CORT	1	0.867986	97.0181
	2	0.581839	65.0344
	3	0.44999	50.297
	4	0.364745	40.7689
			63.2796
100 GH+CORT	1	1.39625	156.064
	2	0.632034	70.6448
	3	0.614738	68.7116
	4	0.422106	47.1804
			85.6503
1000 GH+CORT	1	0.953916	106.623
	2	0.517158	57.8047
	3	0.470778	52.6206
	4	0.446733	49.933
			66.7453
