# Supplementary material for: Stress-Immune-Growth Interactions: Cortisol Modulates Suppressors of Cytokine Signaling and JAK/STAT Pathway in Rainbow Trout Liver
Source: PLoS One. 2015 Jun 17;10(6):e0129299. doi: 10.1371/journal.pone.0129299 (PMC4470514; doi:10.1371/journal.pone.0129299)
Supplement: S1 Data — Raw data files for all the experiments performed (Files A-H in S1 Data). (ZIP) [file pone.0129299.s001.zip › File D in S3 DATA- Cortisol effects on GH signaling RT PCR.xlsx]

## Sheet: IGF1
			IGF1	IGF1	EF1alpha	IGF1/EF	% CONTROL	Average	SD	2*SD	I+K	I-K
	Fish #	Avg Ct	log	antilog	Antilog	Normalised
CONTROL	1	22.6333	5.08822	122525	7.64263e+07	0.00160317	62.5003
	2	20.8	5.64277	439310	9.49862e+07	0.00462498	180.307
	3	23.8667	4.71516	51899.6	2.57723e+07	0.00201378	78.5079
	4	22.3333	5.17897	150997	3.98097e+07	0.00379297	147.87	0.00256506	0.0013258	0.0026516	0.00521667	-8.65357e-05
	5	23.8	4.73533	54366.3	2.69176e+07	0.00201973	78.7399
	6	24.3	4.58409	38378.6	2.87317e+07	0.00133576	52.075
						0.00256506	100
100 GH	1	23.9	4.70508	50708.6	3.13422e+07	0.0016179	63.0746
	2	21.1333	5.54194	348292	6.85541e+07	0.00508054	198.067
	3	22.1333	5.23946	173566	2.1658e+07	0.00801393	312.426
	4	23.4667	4.83616	68573.5	1.86005e+07	0.00368664	143.725	0.00558955	0.0025834	0.0051668	0.0107563	0.000422748
	5	22	5.27979	190456	2.5218e+07	0.00755237	294.432
	6	21.9	5.31004	204194	2.69176e+07	0.00758588	295.738
							217.91
1000 GH	1	21.5	5.43103	269795	5.51589e+07	0.00489124	190.687
	2	21.0333	5.57219	373415	6.28444e+07	0.0059419	231.647
	3	21.2	5.52178	332490	9.70739e+07	0.00342512	133.53
	4	21.2667	5.50161	317405	5.51589e+07	0.00575437	224.336	0.00497499	0.00094222	0.00188444	0.00685943	0.00309055
	5	20.8	5.64277	439310	9.92075e+07	0.00442819	172.635
	6	20.7	5.67302	470998	8.7075e+07	0.0054091	210.876
							193.952
CONTROL+CORT	1	22.4667	5.13864	137606	8.89888e+07	0.00154633	60.2842
	2	20.9333	5.60244	400350	8.337e+07	0.00480209	187.211
	3	22.1333	5.23946	173566	6.14929e+07	0.00282253	110.037
	4	21.4333	5.4512	282618	6.28444e+07	0.00449711	175.321	0.00272121	0.0016057	0.00321141	0.00593262	-0.000490192
	5	23.6	4.79583	62492.2	5.88764e+07	0.00106141	41.3796
	6	23.2	4.91682	82569.2	5.16762e+07	0.00159782	62.2916
							106.088
100 GH+ CORT	1	22.1	5.24955	177642	1.08221e+08	0.00164148	63.9936
	2	22	5.27979	190456	6.85541e+07	0.00277818	108.308
	3	21.2	5.52178	332490	7.47827e+07	0.00444608	173.332
	4	21.4667	5.44112	276132	6.14929e+07	0.00449048	175.063	0.00298544	0.00121411	0.00242821	0.00541366	0.000557228
	5	21.7	5.37054	234714	9.29435e+07	0.00252534	98.4512
	6	22.2	5.2193	165691	8.15771e+07	0.00203109	79.183
							116.389
1000 GH+ CORT	1	22	5.27979	190456	1.15515e+08	0.00164876	64.2775
	2	21.6667	5.38062	240227	6.28444e+07	0.00382256	149.024
	3	22.2333	5.20922	161888	4.73721e+07	0.00341737	133.228
	4	21.9667	5.28988	194929	4.73721e+07	0.00411485	160.419	0.00272139	0.00118778	0.00237556	0.00509695	0.000345826
	5	22.3	5.18905	154543	9.92075e+07	0.00155778	60.7306
	6	22.4	5.1588	144146	8.15771e+07	0.00176699	68.8868
							106.094

## Sheet: SOCS2
			SOCS2	SOCS2	EF1alpha	SOCS2/EF	% control	Average	SD	2*SD	I+K	I-K
	Fish #	Avg Ct	log	antilog	Antilog	Normalised
CONTROL	1	28.6333	2.92063	832.968	7.64263e+07	1.0899e-05	53.444
	2	26.9333	3.42106	2636.67	9.49862e+07	2.77584e-05	136.116
	3	28.7	2.901	796.166	2.57723e+07	3.08924e-05	151.483
	4	29.0333	2.80288	635.157	3.98097e+07	1.59548e-05	78.2358	2.03933e-05	7.51063e-06	1.50213e-05	3.54145e-05	5.372e-06
	5	29.4	2.69495	495.388	2.69176e+07	1.84039e-05	90.245
	6	29.3	2.72438	530.13	2.87317e+07	1.8451e-05	90.4762
						2.03933e-05	100
100 GH	1	29.2	2.75382	567.309	3.13422e+07	1.81005e-05	88.7573
	2	27.0333	3.39162	2463.87	6.85541e+07	3.59405e-05	176.237
	3	30.5	2.37114	235.039	2.1658e+07	1.08523e-05	53.2152
	4	29.7	2.60664	404.236	1.86005e+07	2.17325e-05	106.567	1.92949e-05	8.99547e-06	1.79909e-05	3.72858e-05	1.30392e-06
	5	29.7	2.60664	404.236	2.5218e+07	1.60297e-05	78.6028
	6	29.9	2.54776	352.989	2.69176e+07	1.31137e-05	64.3041
							94.614
1000 GH	1	28.4667	2.96969	932.588	5.51589e+07	1.69073e-05	82.9063
	2	26.9	3.43087	2696.92	6.28444e+07	4.29142e-05	210.433
	3	26.6	3.51918	3305.05	9.70739e+07	3.40467e-05	166.951
	4	27.6333	3.215	1640.58	5.51589e+07	2.97428e-05	145.846	3.78948e-05	1.40754e-05	2.81508e-05	6.60456e-05	9.74408e-06
	5	26.1	3.66636	4638.34	9.92075e+07	4.67539e-05	229.262
	6	26	3.6958	4963.63	8.7075e+07	5.70041e-05	279.524
							185.82
CONTROL+CORT	1	27	3.40143	2520.17	8.89888e+07	2.83201e-05	138.87
	2	26.5667	3.52899	3380.57	8.337e+07	4.0549e-05	198.836
	3	27.2333	3.33274	2151.52	6.14929e+07	3.49881e-05	171.567
	4	28.2667	3.02856	1067.98	6.28444e+07	1.69941e-05	83.3318	4.63908e-05	2.64624e-05	5.29248e-05	9.93156e-05	-6.53401e-06
	5	26.2	3.63693	4334.37	5.88764e+07	7.36181e-05	360.992
	6	26.2	3.63693	4334.37	5.16762e+07	8.38755e-05	411.291
							227.481
100 GH+ CORT	1	27.2333	3.33274	2151.52	1.08221e+08	1.98808e-05	97.487
	2	26.7	3.48974	3088.45	6.85541e+07	4.50513e-05	220.913
	3	26.6	3.51918	3305.05	7.47827e+07	4.41954e-05	216.716
	4	28.0333	3.09725	1250.98	6.14929e+07	2.03435e-05	99.7559	5.07224e-05	3.24785e-05	6.49571e-05	0.000115679	-1.42347e-05
	5	25	3.99017	9776.16	9.29435e+07	0.000105184	515.778
	6	25.8	3.75467	5684.25	8.15771e+07	6.96795e-05	341.679
							248.721
1000 GH+ CORT	1	27.4333	3.27387	1878.76	1.15515e+08	1.62642e-05	79.7531
	2	27.1	3.37199	2355.02	6.28444e+07	3.74738e-05	183.756
	3	27.4333	3.27387	1878.76	4.73721e+07	3.96595e-05	194.474
	4	27.8667	3.14631	1400.59	4.73721e+07	2.95657e-05	144.978	3.89737e-05	1.55412e-05	3.10824e-05	7.00561e-05	7.89122e-06
	5	26	3.6958	4963.63	9.92075e+07	5.00328e-05	245.34
	6	26	3.6958	4963.63	8.15771e+07	6.08459e-05	298.363
							191.111

## Sheet: SOCS1
			SOCS1	SOCS1	EF1alpha	SOCS1/EF	Average	SD	2*SD	H+J	H-J	% control
	Fish #	Avg Ct	log	antilog	Antilog	Normalised
CONTROL	1	21.0667	5.621	417830	7.64263e+07	0.00546711						154.431
	2	22.4	5.18711	153856	9.49862e+07	0.00161977						45.7541
	3	25.8	4.0807	12042.1	2.57723e+07	0.000467251						13.1986
	4	22.2	5.2522	178730	3.98097e+07	0.0044896	0.00354016	0.00200962	0.00401924	0.0075594	-0.000479083	126.819
		22.6	5.12203	132443	2.69176e+07	0.00492033						138.986
		22.7	5.08949	122882	2.87317e+07	0.00427688						120.811
						0.00354016						100
100 GH	1	23.3	4.89424	78386.3	3.13422e+07	0.00250099						70.6462
	2	20.7333	5.72947	536379	6.85541e+07	0.00782417						221.012
	3	23.7333	4.75323	56653.5	2.1658e+07	0.00261583						73.8901
	4	24.7	4.43866	27457.4	1.86005e+07	0.00147616	0.00323706	0.00229034	0.00458068	0.00781774	-0.00134362	41.6976
		23.7	4.76407	58086.4	2.5218e+07	0.00230337						65.064
		23.4	4.8617	72727.5	2.69176e+07	0.00270186						76.3203
												91.4383
1000 GH	1	22.2667	5.2305	170021	5.51589e+07	0.00308238						87.0691
	2	21.3667	5.52338	333715	6.28444e+07	0.00531018						149.998
	3	20.2	5.90303	799883	9.70739e+07	0.00823994						232.756
	4	20.5	5.8054	638854	5.51589e+07	0.0115821	0.00792932	0.00322145	0.0064429	0.0143722	0.00148641	327.163
		20.1	5.93557	862120	9.92075e+07	0.00869008						245.471
		20	5.96811	929200	8.7075e+07	0.0106713						301.435
												223.982
CONTROL+CORT	1	21.6333	5.4366	273274	8.89888e+07	0.00307088						86.7442
	2	20.7667	5.71862	523148	8.337e+07	0.00627501						177.252
	3	19.8	6.03319	1.07942e+06	6.14929e+07	0.0175537						495.844
	4	21.4667	5.49082	309616	6.28444e+07	0.00492671	0.0101384	0.00608518	0.0121704	0.0223088	-0.00203194	139.166
		20.1	5.93557	862120	5.88764e+07	0.0146429						413.623
		20.3	5.87048	742138	5.16762e+07	0.0143613						405.669
												286.383
100 GH+ CORT	1	20.0667	5.94642	883924	1.08221e+08	0.00816777						230.718
	2	21.2333	5.56676	368777	6.85541e+07	0.00537936						151.953
	3	19.6667	6.07658	1.19284e+06	7.47827e+07	0.0159507						450.565
	4	21.1667	5.58846	387667	6.14929e+07	0.00630426	0.0106093	0.00516275	0.0103255	0.0209348	0.000283802	178.078
		20	5.96811	929200	9.29435e+07	0.00999748						282.402
		19.4	6.16336	1.45666e+06	8.15771e+07	0.0178562						504.391
												299.685
1000 GH+ CORT	1	20.3333	5.85964	723832	1.15515e+08	0.00626615						177.002
	2	22.0667	5.29559	197508	6.28444e+07	0.00314281						88.7761
	3	20.4667	5.81625	655012	4.73721e+07	0.0138269						390.574
	4	21.5667	5.45829	287272	4.73721e+07	0.00606415	0.00834279	0.00392316	0.00784632	0.0161891	0.000496466	171.296
		20	5.96811	929200	9.92075e+07	0.00936623						264.571
		20	5.96811	929200	8.15771e+07	0.0113905						321.75
												235.662
