# Supplementary material for: Stress-Immune-Growth Interactions: Cortisol Modulates Suppressors of Cytokine Signaling and JAK/STAT Pathway in Rainbow Trout Liver
Source: PLoS One. 2015 Jun 17;10(6):e0129299. doi: 10.1371/journal.pone.0129299 (PMC4470514; doi:10.1371/journal.pone.0129299)
Supplement: S1 Data — Raw data files for all the experiments performed (Files A-H in S1 Data). (ZIP) [file pone.0129299.s001.zip › File E in S3 DATA-Cortisol effects on LPS signaling.xlsx]

## Sheet: EF1alpha
			EF1alpha	EF1alpha
Fish #	Treatment	Average ct	Log	Antilog
1	Control	17.1	6.97683	9.48047e+06
2	Control	16.55	7.13262	1.35712e+07
3	Control	15.8	7.34506	2.2134e+07
4	Control	16.3	7.20343	1.59747e+07
5	Control	16.85	7.04764	1.11595e+07
6	Control	15.4	7.45836	2.87317e+07
7	Control	16.45	7.16094	1.44859e+07
1	LPS	16.2	7.23176	1.70513e+07
2	LPS	16.2	7.23176	1.70513e+07
3	LPS	14.9	7.59999	3.98097e+07
4	LPS	15.1	7.54334	3.49412e+07
5	LPS	15.9	7.31673	2.07365e+07
6	LPS	15.2	7.51501	3.2735e+07
7	LPS	15.45	7.4442	2.78099e+07
1	Cort	17	7.00516	1.01194e+07
2	Cort	15.85	7.3309	2.14238e+07
3	Cort	15.55	7.41587	2.60539e+07
4	Cort	15.9	7.31673	2.07365e+07
5	Cort	15.95	7.30257	2.00711e+07
6	Cort	16.8	7.06181	1.15294e+07
7	Cort	16.85	7.04764	1.11595e+07
1	LPS+Cort	15.7	7.37339	2.36257e+07
2	LPS+Cort	14.95	7.58583	3.85324e+07
3	LPS+Cort	17.2	6.9485	8.88187e+06
4	LPS+Cort	15.4	7.45836	2.87317e+07
5	LPS+Cort	15.6	7.40171	2.5218e+07
6	LPS+Cort	16.9	7.03348	1.08014e+07
7	LPS+Cort	17.25	6.93434	8.5969e+06

## Sheet: SOCS2
			SOCS2	SOCS2	EF1alpha	SOCS2/EF	% CONTROL	Average	SD	2*SD	I+K	I-K
Fish #	Treatment	Average ct	Log	Antilog	Antilog	Normalised
1	Control	28.95	2.82741	672.066	9.48047e+06	7.08895e-05	94.3274
2	Control	28.9	2.84213	695.232	1.35712e+07	5.12284e-05	68.1658
3	Control	27.85	3.15122	1416.5	2.2134e+07	6.39966e-05	85.1556
4	Control	28.3	3.01875	1044.12	1.59747e+07	6.53609e-05	86.971
5	Control	29.6	2.63607	432.585	1.11595e+07	3.8764e-05	51.5804
6	Control	26.9	3.43087	2696.92	2.87317e+07	9.38655e-05	124.9
7	Control	27.3	3.31312	2056.46	1.44859e+07	0.000141963	188.9	7.51526e-05	3.40314e-05	6.80627e-05	0.000143215	7.08982e-06
						7.51526e-05	100
1	LPS	27.95	3.12178	1323.67	1.70513e+07	7.76286e-05	103.295
2	LPS	27.25	3.32784	2127.35	1.70513e+07	0.000124761	166.011
3	LPS	27.9	3.1365	1369.3	3.98097e+07	3.43962e-05	45.7685
4	LPS	27.55	3.23953	1735.91	3.49412e+07	4.9681e-05	66.1068
5	LPS	28.95	2.82741	672.066	2.07365e+07	3.24098e-05	43.1254
6	LPS	27.15	3.35728	2276.54	3.2735e+07	6.95445e-05	92.5378
7	LPS	26.7	3.48974	3088.45	2.78099e+07	0.000111056	147.774	7.13539e-05	3.61098e-05	7.22195e-05	0.000143573	-8.65603e-07
							94.9455
1	Cort	27.95	3.12178	1323.67	1.01194e+07	0.000130805	174.053
2	Cort	27.85	3.15122	1416.5	2.14238e+07	6.6118e-05	87.9784
3	Cort	27.85	3.15122	1416.5	2.60539e+07	5.4368e-05	72.3436
4	Cort	27.8	3.16594	1465.33	2.07365e+07	7.06645e-05	94.028
5	Cort	28.3	3.01875	1044.12	2.00711e+07	5.20211e-05	69.2206
6	Cort	27	3.40143	2520.17	1.15294e+07	0.000218587	290.858
7	Cort	27.15	3.35728	2276.54	1.11595e+07	0.000204001	271.449	0.000113795	7.17504e-05	0.000143501	0.000257296	-2.97059e-05
							151.419
1	LPS+Cort	27.9	3.1365	1369.3	2.36257e+07	5.7958e-05	77.1205
2	LPS+Cort	27.25	3.32784	2127.35	3.85324e+07	5.52093e-05	73.463
3	LPS+Cort	28.7	2.901	796.166	8.88187e+06	8.96395e-05	119.277
4	LPS+Cort	27.35	3.2984	1987.93	2.87317e+07	6.91895e-05	92.0653
5	LPS+Cort	27.1	3.37199	2355.02	2.5218e+07	9.33862e-05	124.262
6	LPS+Cort	28.65	2.91572	823.611	1.08014e+07	7.62503e-05	101.461
7	LPS+Cort	27.5	3.25425	1795.75	8.5969e+06	0.000208884	277.946	9.29309e-05	5.31413e-05	0.000106283	0.000199214	-1.33517e-05
							123.656
																			C7	27.6
																			C8	27.4

## Sheet: SOCS1
			SOCS1	SOCS1	EF1alpha	SOCS1/EF	% CONTROL	Average	SD	2*SD	I+K	I-K
Fish #	Treatment	Average ct	Log	Antilog	Antilog	Normalised
1	Control	22.9	5.02441	105781	9.48047e+06	0.0111577	104.195
2	Control	21	5.64269	439232	1.35712e+07
3	Control	22.25	5.23593	172157	2.2134e+07	0.00777796	72.6332
4	Control	21.7	5.4149	259958	1.59747e+07	0.0162731	151.964
5	Control	23.15	4.94305	87710.7	1.11595e+07	0.00785976	73.3971
6	Control	21.4	5.51253	325483	2.87317e+07	0.0113284	105.788
7	Control	22.5	5.15457	142749	1.44859e+07	0.00985433	92.0231	0.0107085	0.00312999	0.00625997	0.0169685	0.00444857
						0.0107085	100
1	LPS	21.9	5.34982	223780	1.70513e+07	0.0131239	122.555
2	LPS	20.9	5.67524	473408	1.70513e+07	0.0277637	259.267
3	LPS	21.5	5.47999	301986	3.98097e+07	0.00758575	70.8383
4	LPS	21.95	5.33355	215551	3.49412e+07	0.00616897	57.6079
5	LPS	21.95	5.33355	215551	2.07365e+07	0.0103948	97.07
6	LPS	20.65	5.75659	570939	3.2735e+07	0.0174412	162.872
7	LPS	21.7	5.4149	259958	2.78099e+07	0.00934771	87.292	0.013118	0.0074578	0.0149156	0.0280336	-0.0017976
							122.5
1	Cort	21.9	5.34982	223780	1.01194e+07	0.0221139	206.507
2	Cort	21.35	5.5288	337909	2.14238e+07	0.0157725	147.289
3	Cort	21.75	5.39863	250399	2.60539e+07	0.0096108	89.7489
4	Cort	21.85	5.36609	232323	2.07365e+07	0.0112036	104.623
5	Cort	22.15	5.26847	185553	2.00711e+07	0.00924475	86.3306
6	Cort	23.15	4.94305	87710.7	1.15294e+07	0.00760758	71.0421
7	Cort	22.55	5.1383	137500	1.11595e+07	0.0123213	115.061	0.0125535	0.00496168	0.00992336	0.0224769	0.00263015
							117.229
1	LPS+Cort	22.1	5.28474	192636	2.36257e+07	0.00815366	76.1416
2	LPS+Cort	21.2	5.57761	378104	3.85324e+07	0.00981263	91.6337
3	LPS+Cort	23.3	4.89424	78386.3	8.88187e+06	0.00882543	82.4148
4	LPS+Cort	21.75	5.39863	250399	2.87317e+07	0.00871508	81.3844
5	LPS+Cort	21.85	5.36609	232323	2.5218e+07	0.00921257	86.0301
6	LPS+Cort	23.1	4.95932	91059.1	1.08014e+07	0.00843029	78.7249
7	LPS+Cort	22.75	5.07322	118364	8.5969e+06			0.00885828	0.000589501	0.001179	0.0100373	0.00767927
							82.7216
																				C7	22.8
																				C8	22.7

## Sheet: IL-6
			IL-6	IL-6	EF1alpha	IL-6/EF	% CONTROL	Average	SD	2*SD	I+K	I-K
Fish #	Treatment	Average ct	Log	Antilog	Antilog	Normalised
1	Control	32.8	3.16337	1456.7	9.48047e+06	0.000153653	147.142
2	Control	33.4	2.99995	999.875	1.35712e+07	7.3676e-05	70.554
3	Control	31.7	3.46298	2903.92	2.2134e+07	0.000131197	125.638
4	Control	31.75	3.44937	2814.27	1.59747e+07	0.00017617	168.705
5	Control	33.8	2.891	778.028	1.11595e+07	6.97191e-05	66.7648
6	Control	32.3	3.29956	1993.24	2.87317e+07	6.93741e-05	66.4343
7	Control	33.7	2.91823	828.386	1.44859e+07	5.71858e-05	54.7625	0.000104425	4.81276e-05	9.62553e-05	0.00020068	8.16973e-06
						0.000104425	100
1	LPS	29.55	4.04859	11183.9	1.70513e+07	0.000655894	628.1
2	LPS	29.45	4.07583	11907.7	1.70513e+07	0.000698346	668.754
3	LPS	31.2	3.59917	3973.49	3.98097e+07	9.98121e-05	95.5826
4	LPS	28.7	4.28011	19059.5	3.49412e+07	0.000545473	522.359
5	LPS	32.45	3.2587	1814.27	2.07365e+07	8.74919e-05	83.7844
6	LPS	30.9	3.68088	4796.06	3.2735e+07	0.000146512	140.303
7	LPS	30.9	3.68088	4796.06	2.78099e+07	0.000172459	165.151	0.000343713	0.000276068	0.000552136	0.000895849	-0.000208424
							329.148
1	Cort	35.8	2.34624	221.944	1.01194e+07	2.19325e-05	21.0031
2	Cort	35	2.56414	366.559	2.14238e+07	1.71099e-05	16.3849
3	Cort	33.9	2.86376	730.731	2.60539e+07	2.80469e-05	26.8584
4	Cort	35.9	2.31901	208.452	2.07365e+07	1.00524e-05	9.62647
5	Cort	33.9	2.86376	730.731	2.00711e+07	3.64071e-05	34.8643
6	Cort	37.7	1.82873	67.4109	1.15294e+07	5.84688e-06	5.59912
7	Cort	34.5	2.70033	501.571	1.11595e+07	4.49458e-05	43.0412	2.34774e-05	1.40413e-05	2.80825e-05	5.15599e-05	-4.6052e-06
							22.4825
1	LPS+Cort	29.85	3.96688	9265.72	2.36257e+07	0.000392187	375.568
2	LPS+Cort	28.25	4.40268	25274.4	3.85324e+07	0.000655925	628.13
3	LPS+Cort	34	2.83652	686.31	8.88187e+06	7.72709e-05	73.9965
4	LPS+Cort	31.85	3.42213	2643.19	2.87317e+07	9.19954e-05	88.0971
5	LPS+Cort	31.2	3.59917	3973.49	2.5218e+07	0.000157565	150.889
6	LPS+Cort	32.85	3.14975	1411.73	1.08014e+07	0.000130699	125.16
7	LPS+Cort	33.05	3.09528	1245.31	8.5969e+06	0.000144856	138.717	0.000235786	0.000212999	0.000425998	0.000661783	-0.000190212
							225.794
																				F7	33.1
																				F8	33

## Sheet: IL-8
			IL-8	IL-8	EF1alpha	IL-8/EF	% CONTROL	Average	SD	2*SD	I+K	I-K
Fish #	Treatment	Average ct	Log	Antilog	Antilog	Normalised
1	Control	27.15	4.48241	30367.3	9.48047e+06	0.00320315	154.924
2	Control	26.7	4.62596	42263.1	1.35712e+07	0.00311416	150.62
3	Control	28.15	4.1634	14567.9	2.2134e+07	0.000658168	31.8331
4	Control	27.35	4.4186	26218.3	1.59747e+07	0.00164124	79.3805
5	Control	27.6	4.33885	21819.9	1.11595e+07	0.00195528	94.5695
6	Control	25.9	4.88117	76062.2	2.87317e+07	0.00264732	128.041
7	Control	27.85	4.2591	18159.3	1.44859e+07	0.00125359	60.6313	0.00206756	0.000963012	0.00192602	0.00399358	0.000141534
						0.00206756	100
1	LPS	23.45	5.66274	459984	1.70513e+07	0.0269764	1304.75
2	LPS	23.45	5.66274	459984	1.70513e+07	0.0269764	1304.75
3	LPS	24.7	5.26398	183646	3.98097e+07	0.00461309	223.118
4	LPS	22.45	5.98175	958854	3.49412e+07	0.0274419	1327.26
5	LPS	24.6	5.29588	197643	2.07365e+07	0.00953119	460.988
6	LPS	23.8	5.55109	355705	3.2735e+07	0.0108662	525.556
7	LPS	24.3	5.39158	246368	2.78099e+07	0.00885902	428.477	0.0164663	0.0101589	0.0203178	0.0367841	-0.00385143
							796.414
1	Cort	27.5	4.37075	23483	1.01194e+07	0.00232059	112.238
2	Cort	26.1	4.81737	65670	2.14238e+07	0.00306528	148.256
3	Cort	27.85	4.2591	18159.3	2.60539e+07	0.000696989	33.7107
4	Cort	27.15	4.48241	30367.3	2.07365e+07	0.00146444	70.8295
5	Cort	27.8	4.27505	18838.7	2.00711e+07	0.000938595	45.3963
6	Cort	26.7	4.62596	42263.1	1.15294e+07	0.00366568	177.295
7	Cort	27.75	4.291	19543.4	1.11595e+07	0.00175129	84.7032	0.00198612	0.00109422	0.00218843	0.00417455	-0.000202307
							96.0613
1	LPS+Cort	23.1	5.7744	594835	2.36257e+07	0.0251774	1217.74
2	LPS+Cort	22.4	5.9977	994725	3.85324e+07	0.0258153	1248.59
3	LPS+Cort	26.3	4.75356	56697.6	8.88187e+06	0.00638352	308.747
4	LPS+Cort	23.95	5.50324	318594	2.87317e+07	0.0110886	536.313
5	LPS+Cort	23.45	5.66274	459984	2.5218e+07	0.0182403	882.215
6	LPS+Cort	24.45	5.34373	220665	1.08014e+07	0.0204293	988.086
7	LPS+Cort	26.8	4.59406	39269.9	8.5969e+06	0.00456792	220.933	0.0159575	0.00868409	0.0173682	0.0333256	-0.00141071
							771.803
