# Supplementary material for: Stress-Immune-Growth Interactions: Cortisol Modulates Suppressors of Cytokine Signaling and JAK/STAT Pathway in Rainbow Trout Liver
Source: PLoS One. 2015 Jun 17;10(6):e0129299. doi: 10.1371/journal.pone.0129299 (PMC4470514; doi:10.1371/journal.pone.0129299)
Supplement: S1 Data — Raw data files for all the experiments performed (Files A-H in S1 Data). (ZIP) [file pone.0129299.s001.zip › File F in S3 DATA-Cortisol and LPS effects on GH signaling 0 time RT PCR.xlsx]

## Sheet: EF1alpha
			EF1alpha	EF1alpha
Fish #	Treatment	Average Ct	log	antilog
1	Control	15.95	7.30257	2.00711e+07
2	Control	17.7	6.80688	6.41029e+06
3	Control	15.55	7.41587	2.60539e+07
4	Control	16.5	7.14678	1.40211e+07
5	Control	16.6	7.11846	1.31358e+07
6	Control	14.75	7.64248	4.39012e+07
1	LPS	19.1	6.41032	2.5723e+06
2	LPS	19	6.43865	2.74566e+06
3	LPS	19.15	6.39616	2.48977e+06
4	LPS	15.2	7.51501	3.2735e+07
5	LPS	18.4	6.6086	4.06069e+06
6	LPS	15.2	7.51501	3.2735e+07
1	CORT	15.65	7.38755	2.44089e+07
2	CORT	17.25	6.93434	8.5969e+06
3	CORT	15.5	7.43004	2.69176e+07
4	CORT	15.85	7.3309	2.14238e+07
5	CORT	15.35	7.47252	2.96841e+07
6	CORT	15.35	7.47252	2.96841e+07
1	LPS+Cort	17.9	6.75023	5.62635e+06
2	LPS+Cort	15.75	7.35922	2.28677e+07
3	LPS+Cort	16.1	7.26008	1.82005e+07
4	LPS+Cort	16.05	7.27425	1.88038e+07
5	LPS+Cort	16.2	7.23176	1.70513e+07
6	LPS+Cort	15.2	7.51501	3.2735e+07

## Sheet: SOCS2
			SOCS2	SOCS2	EF1alpha	SOCS2/EF	% CONTROL	Average	SD	2*SD	I+K	I-K
Fish #	Treatment	Average Ct	Log	Antilog	Antilog	Normalised
1	Control	27.8	3.16594	1465.33	2.00711e+07	7.30069e-05	92.6467
2	Control	29.75	2.59192	390.766	6.41029e+06	6.09592e-05	77.358
3	Control	27.95	3.12178	1323.67	2.60539e+07	5.0805e-05	64.4723
4	Control	28.05	3.09234	1236.93	1.40211e+07	8.82188e-05	111.951
5	Control	28.05	3.09234	1236.93	1.31358e+07	9.41644e-05	119.496
6	Control	26.1	3.66636	4638.34	4.39012e+07	0.000105654	134.076	7.88014e-05	2.08877e-05	4.17754e-05	0.000120577	3.70259e-05
						7.88014e-05	100
1	LPS	30.6	2.3417	219.636	2.5723e+06	8.5385e-05	108.355
2	LPS	33.8	1.39972	25.1029	2.74566e+06	9.14273e-06	11.6023
3	LPS	29.9	2.54776	352.989	2.48977e+06	0.000141776	179.915
4	LPS	27.6	3.22481	1678.07	3.2735e+07	5.12622e-05	65.0524
5	LPS	29.75	2.59192	390.766	4.06069e+06	9.62315e-05	122.119
6	LPS	27.05	3.38671	2436.2	3.2735e+07	7.44217e-05	94.4422	7.63698e-05	4.45138e-05	8.90275e-05	0.000165397	-1.26577e-05
							96.9143
1	CORT	26.1	3.66636	4638.34	2.44089e+07	0.000190027	241.146
2	CORT	28	3.10706	1279.56	8.5969e+06	0.00014884	188.88
3	CORT	26	3.6958	4963.63	2.69176e+07	0.000184401	234.007
4	CORT	27	3.40143	2520.17	2.14238e+07	0.000117634	149.279
5	CORT	26	3.6958	4963.63	2.96841e+07	0.000167215	212.198
6	CORT	25	3.99017	9776.16	2.96841e+07	0.000329339	417.936	0.000189576	7.33428e-05	0.000146686	0.000336262	4.28903e-05
							240.575
1	LPS+Cort	30.6	2.3417	219.636	5.62635e+06	3.9037e-05	49.5385
2	LPS+Cort	28.55	2.94516	881.372	2.28677e+07	3.85422e-05	48.9106
3	LPS+Cort	28.2	3.04819	1117.35	1.82005e+07	6.13909e-05	77.9059
4	LPS+Cort	27.7	3.19537	1568.1	1.88038e+07	8.33923e-05	105.826
5	LPS+Cort	27.85	3.15122	1416.5	1.70513e+07	8.30728e-05	105.42
6	LPS+Cort	27.45	3.26896	1857.65	3.2735e+07	5.67482e-05	72.0143	6.03639e-05	1.99557e-05	3.99114e-05	0.000100275	2.04525e-05
							76.6026

## Sheet: SOCS1
			SOCS1	SOCS1	EF1alpha	SOCS1/EF	% CONTROL	Average	SD	2*SD	I+K	I-K
Fish #	Treatment	Average Ct	Log	Antilog	Antilog	Normalised
1	Control	22.45	5.17084	148198	2.00711e+07	0.00738365	105.133
2	Control	24.5	4.50374	31896.4	6.41029e+06	0.00497582	70.8488
3	Control	22.75	5.07322	118364	2.60539e+07	0.00454302	64.6863
4	Control	22.4	5.18711	153856	1.40211e+07	0.0109732	156.242
5	Control	23.3	4.89424	78386.3	1.31358e+07	0.00596737	84.9672
6	Control	21.25	5.56134	364201	4.39012e+07	0.00829591	118.122	0.00702315	0.0024004	0.0048008	0.011824	0.00222235
						0.00702315	100
1	LPS	27.05	3.67393	4719.92	2.5723e+06	0.0018349	26.1264
2	LPS	28.75	3.12073	1320.47	2.74566e+06	0.00048093	6.84778
3	LPS	24.1	4.63391	43043.6	2.48977e+06	0.0172882	246.16
4	LPS	22.6	5.12203	132443	3.2735e+07	0.00404593	57.6084
5	LPS	24.4	4.53628	34378.2	4.06069e+06	0.00846612	120.546
6	LPS	22.05	5.30101	199990	3.2735e+07	0.00610937	86.989	0.0063709	0.00607154	0.0121431	0.018514	-0.00577217
							90.7128
1	CORT	21.5	5.47999	301986	2.44089e+07	0.012372	176.16
2	CORT	23.1	4.95932	91059.1	8.5969e+06	0.0105921	150.817
3	CORT	21.45	5.49626	313515	2.69176e+07	0.0116472	165.84
4	CORT	21	5.64269	439232	2.14238e+07	0.020502	291.921
5	CORT	21.8	5.38236	241192	2.96841e+07	0.00812528	115.693
6	CORT	21	5.64269	439232	2.96841e+07	0.0147969	210.687	0.0130059	0.00427305	0.00854609	0.021552	0.00445981
							185.186
1	LPS+Cort	25.45	4.1946	15653	5.62635e+06	0.00278209	39.6131
2	LPS+Cort	22.95	5.00814	101891	2.28677e+07	0.00445567	63.4425
3	LPS+Cort	22.35	5.20338	159729	1.82005e+07	0.00877608	124.959
4	LPS+Cort	22.45	5.17084	148198	1.88038e+07	0.00788127	112.218
5	LPS+Cort	21.75	5.39863	250399	1.70513e+07	0.014685	209.095
6	LPS+Cort	22.45	5.17084	148198	3.2735e+07	0.00452721	64.4612	0.00718456	0.00431661	0.00863321	0.0158178	-0.00144866
							102.298

## Sheet: GHR1
			GHR1	GHR1	EF1alpha	GHR1/EF	% CONTROL	Average	SD	2*SD	I+K	I-K
Fish #	Treatment	Average Ct	Log	Antilog	Antilog	Normalised
1	Control	25.3	2.93099	853.079	2.00711e+07	4.25028e-05	64.2132
2	Control	27.1	2.34059	219.075	6.41029e+06	3.41756e-05	51.6324
3	Control	24.9	3.06219	1153.95	2.60539e+07	4.42909e-05	66.9148
4	Control	25.55	2.84899	706.301	1.40211e+07	5.03741e-05	76.1052
5	Control	24.7	3.12779	1342.11	1.31358e+07	0.000102172	154.361
6	Control	22.85	3.73458	5427.3	4.39012e+07	0.000123625	186.773	6.61901e-05	3.71732e-05	7.43463e-05	0.000140536	-8.15626e-06
						6.61901e-05	100
1	LPS	28.15	1.9962	99.1277	2.5723e+06	3.85366e-05	58.2211
2	LPS	31.5	0.897402	7.89591	2.74566e+06	2.87578e-06	4.34472
3	LPS	29	1.7174	52.1671	2.48977e+06	2.09526e-05	31.6552
4	LPS	24.9	3.06219	1153.95	3.2735e+07	3.52514e-05	53.2578
5	LPS	26.35	2.58659	386.004	4.06069e+06	9.50587e-05	143.615
6	LPS	24	3.35739	2277.12	3.2735e+07	6.95623e-05	105.095	4.37062e-05	3.34325e-05	6.68651e-05	0.000110571	-2.31589e-05
							66.0314
1	CORT	23.6	3.48859	3080.25	2.44089e+07	0.000126194	190.653
2	CORT	24.75	3.11139	1292.37	8.5969e+06	0.00015033	227.119
3	CORT	23.8	3.42299	2648.42	2.69176e+07	9.83897e-05	148.647
4	CORT	23.95	3.37379	2364.76	2.14238e+07	0.00011038	166.762
5	CORT	23.3	3.58699	3863.54	2.96841e+07	0.000130155	196.638
6	CORT	22.9	3.71818	5226.18	2.96841e+07	0.00017606	265.991	0.000131918	2.79693e-05	5.59387e-05	0.000187857	7.59793e-05
							199.302
1	LPS+Cort	24.35	3.24259	1748.18	5.62635e+06	0.000310714	469.427
2	LPS+Cort	23.85	3.40659	2550.27	2.28677e+07	0.000111523	168.489
3	LPS+Cort	23.65	3.47219	2966.1	1.82005e+07	0.000162968	246.212
4	LPS+Cort	23.65	3.47219	2966.1	1.88038e+07	0.000157739	238.312
5	LPS+Cort	23.25	3.60338	4012.22	1.70513e+07	0.000235302	355.495
6	LPS+Cort	22.8	3.75098	5636.17	3.2735e+07	0.000172176	260.123	0.000191737	7.05038e-05	0.000141008	0.000332745	5.07293e-05
							289.676

## Sheet: GHR2
			GHR2	GHR2	EF1alpha	GHR2/EF	% CONTROL	Average	SD	2*SD	I+K	I-K
Fish #	Treatment	Average Ct	Log	Antilog	Antilog	Normalised
1	Control	23.2	4.01767	10415.3	2.00711e+07	0.000518921	79.7009
2	Control	24.3	3.69367	4939.32	6.41029e+06	0.00077053	118.345
3	Control	23.4	3.95876	9094.17	2.60539e+07	0.000349051	53.6107
4	Control	23.95	3.79676	6262.68	1.40211e+07	0.000446661	68.6024
5	Control	23.25	4.00295	10068.1	1.31358e+07	0.000766459	117.72
6	Control	21	4.66568	46311.1	4.39012e+07	0.00105489	162.02	0.000651086	0.000261197	0.000522394	0.00117348	0.000128692
						0.000651086	100
1	LPS	26.45	3.06038	1149.17	2.5723e+06	0.000446746	68.6156
2	LPS	30.05	2	100	2.74566e+06	3.64211e-05	5.5939
3	LPS	28	2.60383	401.633	2.48977e+06	0.000161313	24.776
4	LPS	24.5	3.63476	4312.78	3.2735e+07	0.000131748	20.2351
5	LPS	25.85	3.23711	1726.29	4.06069e+06	0.000425122	65.2944
6	LPS	23	4.07658	11928.4	3.2735e+07	0.000364394	55.9671	0.000260957	0.000172747	0.000345494	0.000606451	-8.45361e-05
							40.0804
1	CORT	22.25	4.2975	19837.9	2.44089e+07	0.000812734	124.827
2	CORT	24.35	3.67894	4774.63	8.5969e+06	0.00055539	85.3021
3	CORT	22.9	4.10604	12765.5	2.69176e+07	0.000474244	72.839
4	CORT	23.5	3.92931	8497.83	2.14238e+07	0.000396653	60.9217
5	CORT	23	4.07658	11928.4	2.96841e+07	0.000401845	61.7193
6	CORT	22.7	4.16495	14620	2.96841e+07	0.00049252	75.646	0.000522231	0.000154233	0.000308466	0.000830697	0.000213765
							80.2093
1	LPS+Cort	25.3	3.39912	2506.78	5.62635e+06	0.000445543	68.4308
2	LPS+Cort	23.9	3.81149	6478.69	2.28677e+07	0.000283312	43.5138
3	LPS+Cort	22.9	4.10604	12765.5	1.82005e+07	0.000701382	107.725
4	LPS+Cort	23.15	4.0324	10774.6	1.88038e+07	0.000572999	88.0067
5	LPS+Cort	24.2	3.72312	5285.94	1.70513e+07	0.000310002	47.613
6	LPS+Cort	23	4.07658	11928.4	3.2735e+07	0.000364394	55.9671	0.000446272	0.000163077	0.000326155	0.000772426	0.000120117
							68.5427
