# Supplementary material for: Stress-Immune-Growth Interactions: Cortisol Modulates Suppressors of Cytokine Signaling and JAK/STAT Pathway in Rainbow Trout Liver
Source: PLoS One. 2015 Jun 17;10(6):e0129299. doi: 10.1371/journal.pone.0129299 (PMC4470514; doi:10.1371/journal.pone.0129299)
Supplement: S1 Data — Raw data files for all the experiments performed (Files A-H in S1 Data). (ZIP) [file pone.0129299.s001.zip › File G in S3 DATA-Corrtisol and LPS effects on GH signaling Westerns.xlsx]

## Sheet: p-stat5
Treatments	Fish#	IDV final							Fish#	Treatments	pSTAT5	Bactin	pSTAT5/Bactin	normalised to ref						F1-F3 GH Phospho-stat5-medium								beta actin F1-F3 GH phospho-medium								F1-F3 control Phospho-stat5-medium								beta actin F1-F3 control phospho-high
		p-STAT5									IDV	IDV								Black is 0, White is 255								Black is 0, White is 255								Black is 0, White is 255								Black is 0, White is 255
									1	Control	12272	65965	0.186038	0.450811
Control	1	0.450811								LPS	21674	68326	0.317215	0.768681						#	IDV	%*	AREA	AVG	BACK			#	IDV	%*	AREA	AVG	BACK			#	IDV	%*	AREA	AVG	BACK			#	IDV	%*	AREA	AVG	BACK
	2	0.907262								Cortisol	24775	75374	0.328694	0.796499						1n	96244	14.1	1305	74	29			1n	55788	7.2	1519	37	132			1n	12272	3.3	1275	10	133			1n	65965	6.4	1475	45	80
	3	1.30073								LPS+Cortisol	31176	98828	0.315457	0.764422						2n	8585	1.3	1305	7	26			2n	54197	7	1519	36	133			2n	21674	5.9	1275	17	134			2n	68326	6.7	1475	46	81
	4	0.606613								GH	96244	55788	1.72517	2.66229						3n	79670	11.7	1305	61	27			3n	56544	7.3	1519	37	135			3n	24775	6.7	1275	19	137			3n	75374	7.3	1475	51	82
	5	0.503036								LPS+GH	8585	54197	0.158404	0.244449						4n	12594	1.8	1305	10	26			4n	72681	9.4	1519	48	140			4n	31176	8.5	1275	24	143			4n	98828	9.6	1475	67	82
	6	0.681434								Cortisol+GH	79670	56544	1.40899	2.17436						5n	125688	18.5	1305	96	30			5n	53822	7	1519	35	140			5n	27464	7.5	1275	22	149			5n	73354	7.1	1475	50	83
										LPS+Cortisol+GH	12594	72681	0.173278	0.267403						6n	32380	4.8	1305	25	28			6n	48681	6.3	1519	32	140			6n	30971	8.4	1275	24	148			6n	97839	9.5	1475	66	81
																				7n	183900	27	1305	141	30			7n	64669	8.4	1519	43	142			7n	52195	14.2	1275	41	146			7n	64875	6.3	1475	44	82
LPS	1	0.768681							2	Control	27464	73354	0.374404	0.907262						8n	18781	2.8	1305	14	25			8n	70892	9.2	1519	47	141			8n	29014	7.9	1275	23	145			8n	84499	8.2	1475	57	80
	2	0.767072								LPS	30971	97839	0.316551	0.767072						9n	14348	2.1	1305	11	25			9n	73998	9.6	1519	49	142			9n	30255	8.2	1275	24	147			9n	56364	5.5	1475	38	80
	3	0.780208								Cortisol	52195	64875	0.804547	1.9496						10n	21870	3.2	1305	17	24			10n	63001	8.2	1519	41	139			10n	27715	7.5	1275	22	142			10n	86079	8.4	1475	58	81
	4	0.584373								LPS+Cortisol	29014	84499	0.343365	0.832049						11n	44403	6.5	1305	34	25			11n	63559	8.3	1519	42	131			11n	34774	9.4	1275	27	139			11n	92460	9	1475	63	83
	5	0.430064								GH	125688	53822	2.33525	3.60377						12n	17091	2.5	1305	13	25			12n	52577	6.8	1519	35	128			12n	19793	5.4	1275	16	132			12n	98772	9.6	1475	67	82
	6	0.546024								LPS+GH	32380	48681	0.665147	1.02646						13n	25670	3.8	1305	20	24			13n	39614	5.1	1519	26	127			13n	26296	7.1	1275	21	131			13n	63721	6.2	1475	43	65
										Cortisol+GH	183900	64669	2.84371	4.38842
										LPS+Cortisol+GH	18781	70892	0.264924	0.408831
Cortisol	1	0.796499																		IDV=Integrated Density Value s=standard								IDV=Integrated Density Value s=standard								IDV=Integrated Density Value s=standard								IDV=Integrated Density Value s=standard
	2	1.9496							3	Control	30255	56364	0.536779	1.30073						* based on Integrated Density Value								* based on Integrated Density Value								* based on Integrated Density Value								* based on Integrated Density Value
	3	0.911368								LPS	27715	86079	0.321972	0.780208
	4	0.465323								Cortisol	34774	92460	0.376098	0.911368
	5	0.258026								LPS+Cortisol	19793	98772	0.200391	0.485591
	6	0.57389								Cortisol+ GH	14348	73998	0.193897	0.299222
										LPS+GH	21870	63001	0.347137	0.535703
										GH	44403	63559	0.698611	1.0781
LPS+Cortisol	1	0.764422								LPS+Cortisol+GH	17091	52577	0.325066	0.501643
	2	0.832049
	3	0.485591							F1-F3	Ref control phospho	26296	63721	0.412674
	4	0.423307							F1-F3	Ref GH phospho	25670	39614	0.648003
	5	0.748877
	6	0.574659																	F4-F6 GH Phospho-stat5-low							beta actin F4-F6 GH phospho-high							F4-F6 Control Phospho-stat5-low							beta actin F4-F6 control phospho-high
									Fish#	Treatments									Black is 0, White is 255							Black is 0, White is 255							Black is 0, White is 255							Black is 0, White is 255
GH	1	2.66229							4	Control	48633	85139	0.571219	0.606613					#	IDV	%*	AREA	AVG	BACK		#	IDV	%*	AREA	AVG	BACK		#	IDV	%*	AREA	AVG	BACK		#	IDV	%*	AREA	AVG	BACK
	2	3.60377								LPS	56115	101976	0.550277	0.584373					1n	31812	5.9	1155	28	86		1n	72710	6.2	1953	37	87		1n	48633	9.9	1647	30	70		1n	85139	8.9	1525	56	103
	3	1.0781								Cortisol	36307	82860	0.438173	0.465323					2n	24721	4.6	1155	21	90		2n	102419	8.8	1953	52	85		2n	56115	11.4	1647	34	88		2n	101976	10.7	1525	67	101
	4	2.75507								LPS+Cortisol	35685	89524	0.398608	0.423307					3n	61854	11.5	1155	54	98		3n	99219	8.5	1953	51	84		3n	36307	7.4	1647	22	97		3n	82860	8.7	1525	54	102
	5	4.02142								Cortisol+ GH	31812	72710	0.437519	1.93355					4n	32281	6	1155	28	108		4n	91686	7.8	1953	47	83		4n	35685	7.3	1647	22	99		4n	89524	9.4	1525	59	101
	6	3.6883								LPS+GH	24721	102419	0.241371	1.06671					5n	85848	16	1155	74	111		5n	94343	8.1	1953	48	84		5n	39106	7.9	1647	24	96		5n	82557	8.6	1525	54	101
										GH	61854	99219	0.623409	2.75507					6n	39557	7.4	1155	34	105		6n	66376	5.7	1953	34	84		6n	35149	7.1	1647	21	86		6n	86794	9.1	1525	57	103
										LPS+Cortisol+GH	32281	91686	0.352082	1.55598					7n	36512	6.8	1155	32	100		7n	80560	6.9	1953	41	84		7n	19754	4	1647	12	80		7n	81302	8.5	1525	53	102
LPS+GH	1	0.244449																	8n	35473	6.6	1155	31	106		8n	95773	8.2	1953	49	84		8n	48080	9.8	1647	29	79		8n	68181	7.1	1525	45	102
	2	1.02646							5	Control	39106	82557	0.473685	0.503036					9n	74385	13.9	1155	64	101		9n	89129	7.6	1953	46	85		9n	38537	7.8	1647	23	81		9n	60057	6.3	1525	39	105
	3	0.535703								LPS	35149	86794	0.40497	0.430064					10n	30580	5.7	1155	26	85		10n	74232	6.3	1953	38	83		10n	28005	5.7	1647	17	82		10n	54467	5.7	1525	36	107
	4	1.06671								Cortisol	19754	81302	0.242971	0.258026					11n	52372	9.8	1155	45	75		11n	111358	9.5	1953	57	81		11n	32875	6.7	1647	20	78		11n	60834	6.4	1525	40	106
	5	2.63373								LPS+Cortisol	48080	68181	0.705182	0.748877					12n	10352	1.9	1155	9	72		12n	100140	8.6	1953	51	81		12n	29603	6	1647	18	72		12n	54706	5.7	1525	36	106
	6	1.82056								GH	85848	94343	0.909956	4.02142					13n	20796	3.9	1155	18	68		13n	91905	7.9	1953	47	68		13n	44236	9	1647	27	72		13n	46977	4.9	1525	31	102
										LPS+GH	39557	66376	0.595953	2.63373
										Cortisol+GH	36512	80560	0.453227	2.00297
Cortisol+GH	1	2.17436								LPS+Cortisol+GH	35473	95773	0.370386	1.63687					IDV=Integrated Density Value s=standard							IDV=Integrated Density Value s=standard							IDV=Integrated Density Value s=standard							IDV=Integrated Density Value s=standard
	2	4.38842																	* based on Integrated Density Value							* based on Integrated Density Value							* based on Integrated Density Value							* based on Integrated Density Value
	3	0.299222							6	Control	38537	60057	0.641674	0.681434
	4	1.93355								LPS	28005	54467	0.514165	0.546024
	5	2.00297								Cortisol	32875	60834	0.540405	0.57389
	6	2.07844								LPS+Cortisol	29603	54706	0.541129	0.574659
										GH	74385	89129	0.834577	3.6883
										LPS+GH	30580	74232	0.411952	1.82056
LPS+Cortisol+GH	1	0.267403								Cortisol+GH	52372	111358	0.470303	2.07844
	2	0.408831								LPS+Cortisol+GH	10352	100140	0.103375	0.456853
	3	0.501643
	4	1.55598							F4-F6	Ref control phospho	44236	46977	0.941652
	5	1.63687							F4-F6	Ref GH phospho	20796	91905	0.226277
	6	0.456853

## Sheet: t-stat5 
Treatments	Fish#	IDV final							Fish#	Treatments	tSTAT5	Bactin	tSTAT5/Bactin	normalised to ref							F1-F3 GH total-stat5-medium								beta actin F1-F3 GH total-medium							F1-F3 control total-stat5-medium								beta actin F1-F3 control total-stat5-high
		t-STAT5	average	SD	2*SD	D+F	D-F				IDV	IDV																								Black is 0, White is 255								Black is 0, White is 255
									1	Control	49855	63578	0.784155	0.424775							Black is 0, White is 255								Black is 0, White is 255
Control	1	0.424775								LPS	77837	72526	1.07323	0.581365																						#	IDV	%*	AREA	AVG	BACK			#	IDV	%*	AREA	AVG	BACK
	2	0.754793								Cortisol	66217	78817	0.840136	0.455099							#	IDV	%*	AREA	AVG	BACK			#	IDV	%*	AREA	AVG	BACK		1n	49855	4.3	1275	39	25			1n	63578	7.1	1595	40	115
	3	0.927961								LPS+Cortisol	41994	77207	0.543914	0.294637							1n	54375	5.1	1071	51	11			1n	57755	8.1	1325	44	144		2n	77837	6.6	1275	61	23			2n	72526	8.1	1595	45	114
	4	1.06678								GH	54375	57755	0.941477	0.360507							2n	28801	2.7	1071	27	12			2n	60428	8.5	1325	46	143		3n	66217	5.6	1275	52	24			3n	78817	8.8	1595	49	114
	5	1.48007								LPS+GH	28801	60428	0.476617	0.182504							3n	69117	6.4	1071	65	12			3n	56004	7.9	1325	42	139		4n	41994	3.6	1275	33	29			4n	77207	8.6	1595	48	115
	6	1.32261	0.996166	0.383437	0.766874	1.76304	0.229292			Cortisol+GH	69117	56004	1.23414	0.472574							4n	43584	4.1	1071	41	13			4n	66059	9.3	1325	50	139		5n	87878	7.5	1275	69	32			5n	63068	7.1	1595	40	115
										LPS+Cortisol+GH	43584	66059	0.659774	0.252638							5n	96185	8.9	1071	90	13			5n	65025	9.1	1325	49	140		6n	141464	12.1	1275	111	39			6n	77651	8.7	1595	49	113
																					6n	98605	9.2	1071	92	14			6n	49733	7	1325	38	137		7n	124318	10.6	1275	98	38			7n	78172	8.7	1595	49	114
LPS	1	0.581365							2	Control	87878	63068	1.39338	0.754793							7n	117784	10.9	1071	110	13			7n	50770	7.1	1325	38	136		8n	129224	11	1275	101	35			8n	75885	8.5	1595	48	112
	2	0.98686								LPS	141464	77651	1.82179	0.98686							8n	120467	11.2	1071	112	13			8n	58726	8.3	1325	44	136		9n	116418	9.9	1275	91	30			9n	67959	7.6	1595	43	112
	3	0.583405								Cortisol	124318	78172	1.59031	0.861469							9n	87802	8.2	1071	82	13			9n	62181	8.7	1325	47	136		10n	59742	5.1	1275	47	31			10n	55471	6.2	1595	35	111
	4	1.29342								LPS+Cortisol	129224	75885	1.70289	0.922452							10n	119659	11.1	1071	112	14			10n	50549	7.1	1325	38	140		11n	110517	9.4	1275	87	28			11n	68012	7.6	1595	43	112
	5	1.19856								GH	96185	65025	1.4792	0.56641							11n	102930	9.6	1071	96	13			11n	53298	7.5	1325	40	144		12n	99541	8.5	1275	78	25			12n	78592	8.8	1595	49	112
	6	1.48383	1.02124	0.375734	0.751469	1.77271	0.269771			LPS+GH	98605	49733	1.98269	0.759204							12n	67190	6.2	1071	63	13			12n	54247	7.6	1325	41	145		13n	67774	5.8	1275	53	26			13n	36713	4.1	1595	23	109
										Cortisol+GH	117784	50770	2.31995	0.888348							13n	69553	6.5	1071	65	12			13n	26633	3.7	1325	20	147
										LPS+Cortisol+GH	120467	58726	2.05134	0.785492
Cortisol	1	0.455099																																		IDV=Integrated Density Value s=standard								IDV=Integrated Density Value s=standard
	2	0.861469							3	Control	116418	67959	1.71306	0.927961							IDV=Integrated Density Value s=standard								IDV=Integrated Density Value s=standard							* based on Integrated Density Value								* based on Integrated Density Value
	3	0.880238								LPS	59742	55471	1.077	0.583405							* based on Integrated Density Value								* based on Integrated Density Value
	4	0.960834								Cortisol	110517	68012	1.62496	0.880238
	5	0.822458								LPS+Cortisol	99541	78592	1.26655	0.686089
	6	1.22228	0.867063	0.247741	0.495483	1.36255	0.37158			GH	87802	62181	1.41204	0.540693
										LPS+GH	119659	50549	2.36719	0.906436
										Cortisol+GH	102930	53298	1.93122	0.739495
LPS+Cortisol	1	0.294637								LPS+Cortisol+GH	67190	54247	1.23859	0.474278
	2	0.922452
	3	0.686089							F1-F3	Ref control total	67774	36713	1.84605
	4	1.13558							F1-F3	Ref GH total	69553	26633	2.61153
	5	1.23578
	6	1.599	0.978924	0.454357	0.908714	1.88764	0.0702097													F4-F6 GH total-stat5-medium							beta actin F4-F6 GH total-high								F4-F6 control total-stat5-medium									beta actin F4-F6 control total-stat5-high
									Fish#	Treatments										Black is 0, White is 255							Black is 0, White is 255								Black is 0, White is 255									Black is 0, White is 255
GH	1	0.360507							4	Control	74585	54381	1.37153	1.06678						#	IDV	%*	AREA	AVG	BACK		#	IDV	%*	AREA	AVG	BACK			#	IDV	%*	AREA	AVG	BACK				#	IDV	%*	AREA	AVG	BACK
	2	0.56641								LPS	117802	70841	1.66291	1.29342						1n	115378	8.3	1325	87	31		1n	60524	9	1425	42	120			1n	74585	6.2	1311	57	20				1n	54381	7.1	1392	39	135
	3	0.540693								Cortisol	83648	67714	1.23531	0.960834						2n	109467	7.9	1325	83	34		2n	61947	9.2	1425	43	118			2n	117802	9.8	1311	90	28				2n	70841	9.2	1392	51	136
	4	0.608315								LPS+Cortisol	94309	64596	1.45998	1.13558						3n	102818	7.4	1325	78	36		3n	58350	8.7	1425	41	117			3n	83648	6.9	1311	64	28				3n	67714	8.8	1392	49	134
	5	0.453651								GH	115378	60524	1.90632	0.608315						4n	113719	8.2	1325	86	39		4n	34977	5.2	1425	25	117			4n	94309	7.8	1311	72	29				4n	64596	8.4	1392	46	134
	6	0.436417	0.494332	0.0930108	0.186022	0.680354	0.308311			LPS+GH	109467	61947	1.76711	0.563892						5n	114472	8.2	1325	86	52		5n	41776	6.2	1425	29	117			5n	112778	9.4	1311	86	29				5n	59267	7.7	1392	43	133
										Cortisol+GH	102818	58350	1.76209	0.562292						6n	96939	7	1325	73	49		6n	30012	4.5	1425	21	117			6n	92773	7.7	1311	71	28				6n	60205	7.8	1392	43	132
										LPS+Cortisol+GH	113719	34977	3.25125	1.03749						7n	68702	4.9	1325	52	48		7n	48326	7.2	1425	34	118			7n	65812	5.5	1311	50	26				7n	62239	8.1	1392	45	131
LPS+GH	1	0.182504																		8n	98128	7	1325	74	47		8n	44909	6.7	1425	32	118			8n	92073	7.6	1311	70	30				8n	57951	7.5	1392	42	130
	2	0.759204							5	Control	112778	59267	1.90288	1.48007						9n	127492	9.1	1325	96	47		9n	46497	6.9	1425	33	118			9n	103698	8.6	1311	79	28				9n	60983	7.9	1392	44	132
	3	0.906436								LPS	92773	60205	1.54095	1.19856						10n	122988	8.8	1325	93	43		10n	62932	9.4	1425	44	115			10n	107177	8.9	1311	82	32				10n	56181	7.3	1392	40	129
	4	0.563892								Cortisol	65812	62239	1.05741	0.822458						11n	110079	7.9	1325	83	39		11n	80489	12	1425	56	112			11n	94461	7.8	1311	72	30				11n	60111	7.8	1392	43	126
	5	1.03071								LPS+Cortisol	92073	57951	1.58881	1.23578						12n	120592	8.6	1325	91	39		12n	71857	10.7	1425	50	109			12n	110009	9.1	1311	84	26				12n	53512	6.9	1392	38	123
	6	0.623626	0.677729	0.298219	0.596439	1.27417	0.08129			Cortisol+GH	114472	41776	2.74014	0.874391						13n	93380	6.7	1325	70	22		13n	29798	4.4	1425	21	109			13n	55411	4.6	1311	42	24				13n	43099	5.6	1392	31	113
										LPS+GH	96939	30012	3.23001	1.03071
										GH	68702	48326	1.42164	0.453651
Cortisol+GH	1	0.472574								LPS+Cortisol+GH	98128	44909	2.18504	0.697257						IDV=Integrated Density Value s=standard							IDV=Integrated Density Value s=standard								IDV=Integrated Density Value s=standard									IDV=Integrated Density Value s=standard
	2	0.888348																		* based on Integrated Density Value							* based on Integrated Density Value								* based on Integrated Density Value									* based on Integrated Density Value
	3	0.739495							6	Control	103698	60983	1.70044	1.32261
	4	0.562292								LPS	107177	56181	1.90771	1.48383
	5	0.874391								Cortisol	94461	60111	1.57144	1.22228
	6	0.874966	0.735344	0.179583	0.359167	1.09451	0.376177			LPS+Cortisol	110009	53512	2.05578	1.599
										Cortisol+GH	127492	46497	2.74194	0.874966
										LPS+GH	122988	62932	1.9543	0.623626
LPS+Cortisol+GH	1	0.252638								GH	110079	80489	1.36763	0.436417
	2	0.785492								LPS+Cortisol+GH	120592	71857	1.67822	0.535529
	3	0.474278
	4	1.03749							F4-F6	Ref control total	55411	43099	1.28567
	5	0.697257							F4-F6	Ref GH total	93380	29798	3.13377
	6	0.535529	0.630447	0.272148	0.544297	1.17474	0.0861505

## Sheet: Ratio (p-stat5 by t-stat5)
Treatments	Fish #	IDV final	IDV final	ratio	Average	SD	2*SD	F+H	F-H	% control
		p-stat	t-stat
Control	1	0.450811	0.424775	1.06129						125.135
	2	0.907262	0.754793	1.202						141.725
	3	1.30073	0.927961	1.40171						165.272
	4	0.606613	1.06678	0.568639						67.0468
	5	0.503036	1.48007	0.339873						40.0735
	6	0.681434	1.32261	0.515218	0.848123	0.429974	0.859947	1.70807	-0.0118248	60.748
				0.848123						100
LPS	1	0.768681	0.581365	1.3222						155.897
	2	0.767072	0.98686	0.777285						91.6477
	3	0.780208	0.583405	1.33733						157.682
	4	0.584373	1.29342	0.451805						53.2712
	5	0.430064	1.19856	0.358817						42.3071
	6	0.546024	1.48383	0.367983	0.769237	0.460169	0.920339	1.68958	-0.151101	43.388
										90.6988
Cortisol	1	0.796499	0.455099	1.75016						206.357
	2	1.9496	0.861469	2.26311						266.837
	3	0.911368	0.880238	1.03536						122.077
	4	0.465323	0.960834	0.484291						57.1015
	5	0.258026	0.822458	0.313725						36.9906
	6	0.57389	1.22228	0.469525	1.0527	0.795123	1.59025	2.64294	-0.53755	55.3605
										124.121
LPS+Cortisol	1	0.764422	0.294637	2.59445						305.905
	2	0.832049	0.922452	0.901997						106.352
	3	0.485591	0.686089	0.707767						83.451
	4	0.423307	1.13558	0.372767						43.952
	5	0.748877	1.23578	0.605993						71.4512
	6	0.574659	1.599	0.359387	0.923727	0.843971	1.68794	2.61167	-0.764214	42.3744
										108.914
GH	1	2.66229	0.360507	7.38485						870.729
	2	3.60377	0.56641	6.36247						750.182
	3	1.0781	0.540693	1.99392						235.098
	4	2.75507	0.608315	4.52901						534.005
	5	4.02142	0.453651	8.86458						1045.2
	6	3.6883	0.436417	8.45132	6.26436	2.60987	5.21974	11.4841	1.04461	996.474
										738.615
LPS+GH	1	0.244449	0.182504	1.33941						157.927
	2	1.02646	0.759204	1.35202						159.413
	3	0.535703	0.906436	0.591						69.6833
	4	1.06671	0.563892	1.89168						223.044
	5	2.63373	1.03071	2.55526						301.284
	6	1.82056	0.623626	2.91932	1.77478	0.86051	1.72102	3.4958	0.053761	344.209
										209.26
Cortisol+GH	1	2.17436	0.472574	4.60109						542.503
	2	4.38842	0.888348	4.93998						582.46
	3	0.299222	0.739495	0.404631						47.709
	4	1.93355	0.562292	3.4387						405.449
	5	2.00297	0.874391	2.29071						270.092
	6	2.07844	0.874966	2.37545	3.00843	1.68215	3.3643	6.37273	-0.355874	280.083
										354.716
LPS+Cortisol+GH	1	0.267403	0.252638	1.05844						124.798
	2	0.408831	0.785492	0.520478						61.3682
	3	0.501643	0.474278	1.0577						124.71
	4	1.55598	1.03749	1.49975						176.832
	5	1.63687	0.697257	2.34759						276.798
	6	0.456853	0.535529	0.853087	1.22284	0.636563	1.27313	2.49597	-0.0502856	100.585
										144.182

## Sheet: t-jak2
Treatments	Fish#	IDV final																	F1-F3 GH total jak2 medium										beta actin F1-F3 GH total-medium								F1-F3 control total JAK2 low							beta actin F1-F3 control total--high
		t-JAK2	average	SD	2*SD	D+F	D-F	% control											Black is 0, White is 255																		Black is 0, White is 255							Black is 0, White is 255
																													Black is 0, White is 255
Control	1	1.2253						86.6896											#	IDV	%*	AREA	AVG	BACK													#	IDV	%*	AREA	AVG	BACK		#	IDV	%*	AREA	AVG	BACK
	2	0.883981						62.5416											1n	15232	4.2	935	16	60					#	IDV	%*	AREA	AVG	BACK			1n	48473	10.1	1269	38	60		1n	63578	7.1	1595	40	115
	3	1.197						84.6875											2n	17163	4.8	935	18	60					1n	57755	8.1	1325	44	144			2n	61914	12.9	1269	49	60		2n	72526	8.1	1595	45	114
	4	1.52989						108.24											3n	28349	7.9	935	30	61					2n	60428	8.5	1325	46	143			3n	44817	9.3	1269	35	61		3n	78817	8.8	1595	49	114
	5	2.51504						177.939											4n	25826	7.2	935	28	62					3n	56004	7.9	1325	42	139			4n	27210	5.7	1269	21	65		4n	77207	8.6	1595	48	115
	6	1.12936	1.41343	0.57799	1.15598	2.56941	0.257448	79.9022											5n	39262	10.9	935	42	63					4n	66059	9.3	1325	50	139			5n	34690	7.2	1269	27	58		5n	63068	7.1	1595	40	115
		1.41343						100											6n	31011	8.6	935	33	63					5n	65025	9.1	1325	49	140			6n	31441	6.5	1269	25	60		6n	77651	8.7	1595	49	113
																			7n	30091	8.4	935	32	63					6n	49733	7	1325	38	137			7n	30342	6.3	1269	24	64		7n	78172	8.7	1595	49	114
LPS	1	1.37196						97.0664											8n	42422	11.8	935	45	65					7n	50770	7.1	1325	38	136			8n	47206	9.8	1269	37	61		8n	75885	8.5	1595	48	112
	2	0.650724						46.0387											9n	31720	8.8	935	34	65					8n	58726	8.3	1325	44	136			9n	27418	5.7	1269	22	60		9n	67959	7.6	1595	43	112
	3	0.743195						52.581											10n	30622	8.5	935	33	64					9n	62181	8.7	1325	47	136			10n	25652	5.3	1269	20	58		10n	55471	6.2	1595	35	111
	4	1.49535						105.796											11n	29990	8.4	935	32	65					10n	50549	7.1	1325	38	140			11n	50656	10.5	1269	40	58		11n	68012	7.6	1595	43	112
	5	1.58862						112.395											12n	11568	3.2	935	12	64					11n	53298	7.5	1325	40	144			12n	28402	5.9	1269	22	57		12n	78592	8.8	1595	49	112
	6	1.15981	1.16828	0.393391	0.786782	1.95506	0.381496	82.0567											13n	25532	7.1	935	27	65					12n	54247	7.6	1325	41	145			13n	22844	4.7	1269	18	53		13n	36713	4.1	1595	23	109
								82.6557																					13n	26633	3.7	1325	20	147
Cortisol	1	0.913841						64.6542											IDV=Integrated Density Value s=standard																		IDV=Integrated Density Value s=standard							IDV=Integrated Density Value s=standard
	2	0.623793						44.1334											* based on Integrated Density Value										IDV=Integrated Density Value s=standard								* based on Integrated Density Value							* based on Integrated Density Value
	3	0.64839						45.8736																					* based on Integrated Density Value
	4	1.32975						94.0796
	5	1.27724						90.365
	6	0.960619	0.958939	0.299872	0.599744	1.55868	0.359195	67.9638
								67.8449
LPS+Cortisol	1	0.566395						40.0724
	2	0.999744						70.7319
	3	0.580789						41.0908
	4	1.51341						107.074
	5	1.35978						96.2041
	6	1.52322	1.09055	0.44302	0.886039	1.97659	0.204515	107.768																			beta actin F4-F6 GH total-high							F4-F6 control total JAK2 -medium										beta actin F4-F6 control total-high
								77.1567										F4-F6 GH total JAK2 low									Black is 0, White is 255							Black is 0, White is 255										Black is 0, White is 255
																		Black is 0, White is 255
GH	1	1.52802						108.108																			#	IDV	%*	AREA	AVG	BACK		#	IDV	%*	AREA	AVG	BACK					#	IDV	%*	AREA	AVG	BACK
	2	0.629836						44.5609										#	IDV	%*	AREA	AVG	BACK				1n	60524	9	1425	42	120		1n	20733	6.6	931	22	91					1n	54381	7.1	1392	39	135
	3	0.58695						41.5267										1n	18438	8.3	1000	18	59				2n	61947	9.2	1425	43	118		2n	30372	9.6	931	33	92					2n	70841	9.2	1392	51	136
	4	1.0767						76.1764										2n	22374	10.1	1000	22	61				3n	58350	8.7	1425	41	117		3n	29702	9.4	931	32	92					3n	67714	8.8	1392	49	134
	5	1.77343						125.47										3n	17834	8.1	1000	18	63				4n	34977	5.2	1425	25	117		4n	28029	8.9	931	30	95					4n	64596	8.4	1392	46	134
	6	1.45913	1.17568	0.493182	0.986363	2.16204	0.189314	103.233										4n	17877	8.1	1000	18	64				5n	41776	6.2	1425	29	117		5n	42737	13.6	931	46	95					5n	59267	7.7	1392	43	133
								83.1792										5n	20962	9.5	1000	21	67				6n	30012	4.5	1425	21	117		6n	27422	8.7	931	29	90					6n	60205	7.8	1392	43	132
																		6n	17879	8.1	1000	18	65				7n	48326	7.2	1425	34	118		7n	22792	7.2	931	24	86					7n	62239	8.1	1392	45	131
LPS+GH	1	0.296272						20.9612										7n	14812	6.7	1000	15	64				8n	44909	6.7	1425	32	118		8n	22593	7.2	931	24	88					8n	57951	7.5	1392	42	130
	2	0.650439						46.0185										8n	13410	6.1	1000	13	62				9n	46497	6.9	1425	33	118		9n	16796	5.3	931	18	86					9n	60983	7.9	1392	44	132
	3	0.631911						44.7077										9n	19196	8.7	1000	19	62				10n	62932	9.4	1425	44	115		10n	18682	5.9	931	20	86					10n	56181	7.3	1392	40	129
	4	1.27653						90.3145										10n	15428	7	1000	15	61				11n	80489	12	1425	56	112		11n	19464	6.2	931	21	84					11n	60111	7.8	1392	43	126
	5	2.10551						148.964										11n	15053	6.8	1000	15	58				12n	71857	10.7	1425	50	109		12n	23370	7.4	931	25	83					12n	53512	6.9	1392	38	123
	6	0.866455	0.971186	0.642554	1.28511	2.25629	-0.313923	61.3017										12n	19697	8.9	1000	20	56				13n	29798	4.4	1425	21	109		13n	12357	3.9	931	13	77					13n	43099	5.6	1392	31	113
								68.7113										13n	8431	3.8	1000	8	52
Cortisol+GH	1	0.275108						19.4639																			IDV=Integrated Density Value s=standard							IDV=Integrated Density Value s=standard										IDV=Integrated Density Value s=standard
	2	0.618251						43.7412										IDV=Integrated Density Value s=standard									* based on Integrated Density Value							* based on Integrated Density Value										* based on Integrated Density Value
	3	0.532121						37.6476										* based on Integrated Density Value
	4	1.08023						76.4262
	5	1.08328						76.6421
	6	0.660989	0.70833	0.318742	0.637485	1.34581	0.0708452	46.765
								50.1143
LPS+Cortisol+GH	1	0.407812						28.8527
	2	0.753522						53.3117
	3	0.222443						15.7378
	4	1.80643						127.805
	5	1.05537						74.6672
	6	0.968811	0.869063	0.559916	1.11983	1.98889	-0.250768	68.5433
								61.4862
