# Supplementary material for: Stress-Immune-Growth Interactions: Cortisol Modulates Suppressors of Cytokine Signaling and JAK/STAT Pathway in Rainbow Trout Liver
Source: PLoS One. 2015 Jun 17;10(6):e0129299. doi: 10.1371/journal.pone.0129299 (PMC4470514; doi:10.1371/journal.pone.0129299)
Supplement: S1 Data — Raw data files for all the experiments performed (Files A-H in S1 Data). (ZIP) [file pone.0129299.s001.zip › File H in S3 DATA-Cortisol and LPS effects on GH signaling RT PCR.xlsx]

## Sheet: EF1alpha
			EF1alpha	EF1alpha
Fish #	Treatment	Average Ct	log	antilog
1	Control	14.35	7.75578	5.69873e+07
2	Control	15.95	7.30257	2.00711e+07
3	Control	15.25	7.50085	3.16847e+07
4	Control	14.55	7.69913	5.00181e+07
5	Control	17.5	6.86353	7.30345e+06
6	Control	17.5	6.86353	7.30345e+06
1	LPS	15.7	7.37339	2.36257e+07
2	LPS	15.2	7.51501	3.2735e+07
3	LPS	14.75	7.64248	4.39012e+07
4	LPS	15.65	7.38755	2.44089e+07
5	LPS	18.25	6.65109	4.47804e+06
6	LPS	14.1	7.82659	6.70798e+07
1	CORT	14.65	7.6708	4.686e+07
2	CORT	17.7	6.80688	6.41029e+06
3	CORT	18.35	6.62276	4.19529e+06
4	CORT	14.65	7.6708	4.686e+07
5	CORT	14.85	7.61415	4.11293e+07
6	CORT	24.1	4.99405	98639.7
1	LPS+Cort	15.2	7.51501	3.2735e+07
2	LPS+Cort	16.3	7.20343	1.59747e+07
3	LPS+Cort	13.7	7.93989	8.7075e+07
4	LPS+Cort	15.4	7.45836	2.87317e+07
5	LPS+Cort	15.4	7.45836	2.87317e+07
6	LPS+Cort	16.95	7.01932	1.04549e+07
1	GH	20.9	5.90046	795178
2	GH	16.05	7.27425	1.88038e+07
3	GH	15.45	7.4442	2.78099e+07
4	GH	14.85	7.61415	4.11293e+07
5	GH	15.4	7.45836	2.87317e+07
6	GH	14.15	7.81243	6.49276e+07
1	LPS+GH	15.6	7.40171	2.5218e+07
2	LPS+GH	17.35	6.90602	8.05409e+06
3	LPS+GH	14.7	7.65664	4.53565e+07
4	LPS+GH	15.3	7.48669	3.06681e+07
5	LPS+GH	20.4	6.04209	1.10177e+06
6	LPS+GH	24.85	4.78161	60479.9
1	CORT+GH	14.35	7.75578	5.69873e+07
2	CORT+GH	16.8	7.06181	1.15294e+07
3	CORT+GH	16.3	7.20343	1.59747e+07
4	CORT+GH	15.05	7.5575	3.60994e+07
5	CORT+GH	15.05	7.5575	3.60994e+07
6	CORT+GH	26.85	4.2151	16409.8
1	LPS+Cort+GH	15.25	7.50085	3.16847e+07
2	LPS+Cort+GH	16.15	7.24592	1.76166e+07
3	LPS+Cort+GH	15.2	7.51501	3.2735e+07
4	LPS+Cort+GH	16	7.28841	1.94272e+07
5	LPS+Cort+GH	15	7.57166	3.72961e+07
6	LPS+Cort+GH	15.95	7.30257	2.00711e+07

## Sheet: IGF-1
			IGF-1	IGF-1	EF1alpha	IGF-1/EF	% CONTROL	Average	SD	2*SD	I+K	I-K
Fish #	Treatment	Average Ct	Log	Antilog	Antilog	Normalised
1	Control	21.7	5.37054	234714	5.69873e+07	0.0041187	98.1983
2	Control	24.3	4.58409	38378.6	2.00711e+07	0.00191213	45.5892
3	Control	22	5.27979	190456	3.16847e+07	0.00601097	143.314
4	Control	21.65	5.38566	243031	5.00181e+07	0.00485887	115.845
5	Control	24.3	4.58409	38378.6	7.30345e+06	0.00525486	125.287
6	Control	25.1	4.34211	21983.9	7.30345e+06	0.00301007	71.7664	0.00419427	0.00151546	0.00303093	0.00722519	0.00116334
						0.00419427	100
1	LPS	23.05	4.96219	91662.1	2.36257e+07	0.00387976	92.5014
2	LPS	23.15	4.93194	85495.2	3.2735e+07	0.00261174	62.2692
3	LPS	21.3	5.49153	310121	4.39012e+07	0.00706405	168.422
4	LPS	23.15	4.93194	85495.2	2.44089e+07	0.00350263	83.5099
5	LPS	25.9	4.10012	12592.8	4.47804e+06	0.00281212	67.0467
6	LPS	21.2	5.52178	332490	6.70798e+07	0.00495663	118.176	0.00413782	0.00166071	0.00332142	0.00745924	0.000816403
							98.6542
1	CORT	21.9	5.31004	204194	4.686e+07	0.00435753	103.892
2	CORT	26.3	3.97913	9530.79	6.41029e+06	0.0014868	35.4483
3	CORT	25.65	4.17574	14987.9	4.19529e+06	0.00357255	85.1771
4	CORT	22.05	5.26467	183938	4.686e+07	0.00392526	93.5863
5	CORT	21.85	5.32517	211430	4.11293e+07	0.00514061	122.563
6	CORT	32.9	1.98276	96.1078	98639.7	0.000974332	23.2301	0.00324285	0.00165217	0.00330434	0.00654718	-6.14895e-05
							77.3162
1	LPS+Cort	22.6	5.09831	125402	3.2735e+07	0.00383084	91.3351
2	LPS+Cort	24.05	4.65971	45678.3	1.59747e+07	0.00285941	68.1743
3	LPS+Cort	20.25	5.80913	644369	8.7075e+07	0.00740017	176.435
4	LPS+Cort	23.45	4.8412	69374.2	2.87317e+07	0.00241455	57.5679
5	LPS+Cort	22.2	5.2193	165691	2.87317e+07	0.00576682	137.493
6	LPS+Cort	24.4	4.55384	35796.6	1.04549e+07	0.00342392	81.6333	0.00428262	0.00191722	0.00383444	0.00811705	0.000448181
							102.106
1	GH	26	4.06987	11745.5	795178	0.0147709	352.17
2	GH	22	5.27979	190456	1.88038e+07	0.0101286	241.486
3	GH	21	5.58227	382186	2.78099e+07	0.0137428	327.657
4	GH	22.8	5.03781	109096	4.11293e+07	0.00265252	63.2416
5	GH	22.05	5.26467	183938	2.87317e+07	0.0064019	152.634
6	GH	21.1	5.55203	356473	6.49276e+07	0.00549032	130.901	0.00886451	0.00482328	0.00964656	0.0185111	-0.000782051
							211.348
1	LPS+GH	23.85	4.72021	52505.6	2.5218e+07	0.00208207	49.6408
2	LPS+GH	26.35	3.964	9204.6	8.05409e+06	0.00114285	27.2479
3	LPS+GH	21.7	5.37054	234714	4.53565e+07	0.00517486	123.379
4	LPS+GH	22.8	5.03781	109096	3.06681e+07	0.00355732	84.8139
5	LPS+GH	27.5	3.61615	4131.93	1.10177e+06	0.00375026	89.4139
6	LPS+GH	33.95	1.66515	46.2545	60479.9	0.000764792	18.2342	0.00274536	0.00170307	0.00340614	0.0061515	-0.000660782
							65.455
1	CORT+GH	21.3	5.49153	310121	5.69873e+07	0.00544192	129.747
2	CORT+GH	26.65	3.87326	7468.97	1.15294e+07	0.000647821	15.4454
3	CORT+GH	23.4	4.85632	71832.6	1.59747e+07	0.00449665	107.209
4	CORT+GH	22.45	5.14368	139212	3.60994e+07	0.00385636	91.9436
5	CORT+GH	22.25	5.20417	160020	3.60994e+07	0.00443275	105.686
6	CORT+GH	36.7	0.833333	6.81292	16409.8	0.000415174	9.89861	0.00321511	0.00214128	0.00428257	0.00749768	-0.00106746
							76.6549
1	LPS+Cort+GH	23.15	4.93194	85495.2	3.16847e+07	0.00269831	64.3333
2	LPS+Cort+GH	25.4	4.25136	17838.6	1.76166e+07	0.0010126	24.1426
3	LPS+Cort+GH	22	5.27979	190456	3.2735e+07	0.00581811	138.716
4	LPS+Cort+GH	23.45	4.8412	69374.2	1.94272e+07	0.00357099	85.1398
5	LPS+Cort+GH	22.75	5.05293	112962	3.72961e+07	0.0030288	72.2129
6	LPS+Cort+GH	23.85	4.72021	52505.6	2.00711e+07	0.00261598	62.3703	0.00312413	0.00157254	0.00314508	0.00626921	-2.09432e-05
							74.4858
